# Supplementary material for: Emergence of Multidrug-Resistant Salmonella enterica Subspecies enterica Serovar Infantis of Multilocus Sequence Type 2283 in German Broiler Farms
Source: Front Microbiol. 2020 Jul 17;11:1741. doi: 10.3389/fmicb.2020.01741 (PMC7380084; doi:10.3389/fmicb.2020.01741)
Supplement: TABLE S1 — S. Infantis genomes for previously reported emergent S. Infantis clones from Israel (Aviv et al., 2014, 2016), Hungary (Olasz et al., 2015; Wilk et al., 2016, 2017), and Italy (Franco et al., 2015) used in this study and their general genome characteristics and genoserotyping. [file Table_1.XLSX]

## Sheet: Tabelle1
ID isolate	Accesion Number	Reference	Source	Year of isolation	Region of isolation	Serovar	Total contigs	Coverage	N50 (bp)	GC (%)	Genome size (Mbp)	Sequence type (ST)	SISTR serovar
335-3	ATHK00000000	Aviv et al., 2014	Human	1970	Israel	Infantis	79	N/A	152157	52.3	4.6	32	Infantis
1326/28	LN649235	Olasz et al., 2015	Broiler	1973	United Kingdom	Infantis	1	N/A	4710675	52.3	4.7	32	Infantis
SI69/94	JRXB00000000	Olasz et al., 2015	Broiler	1994	Hungary	Infantis	175	N/A	479709	52.1	4.9	32	Infantis
SI54/04	JRXC00000000	Olasz et al., 2015	Broiler	2004	Hungary	Infantis	78	N/A	290766	52.1	5	32	Infantis
ERS846145	ERR1014111	Franco et al., 2015	Broiler	2006	Italy	Infantis	44	151	202383	52.2	4.8	32	Infantis
ERS846143	ERR1014109	Franco et al., 2015	Broiler	2007	Italy	Infantis	49	85	416324	52.1	4.9	32	Infantis
SI119944	GCA010919335	Aviv et al., 2014	Broiler	2008	Israel	Infantis	2	N/A	4,725,957	52.2	5	32	Infantis
ERS846152	ERR1014118	Franco et al., 2015	Broiler	2009	Italy	Infantis	47	99	416371	52.2	4.9	32	Infantis
ERS846151	ERR1014117	Franco et al., 2015	Broiler	2012	Italy	Infantis	47	127	386563	52.2	4.9	32	Infantis
SI3337/12	MIJS00000000	Wilk et al., 2016	Broiler	2012	Hungary	Infantis	47	N/A	264211	52.1	5	32	Infantis
ERS846147	ERR1014113	Franco et al., 2015	Broiler	2013	Italy	Infantis	50	186	264675	52.2	4.9	32	Infantis
ERS846148	ERR1014114	Franco et al., 2015	Broiler	2013	Italy	Infantis	50	174	386579	52.2	4.9	32	Infantis
SI757/13	MIJT00000000	Wilk et al., 2016	Broiler	2013	Hungary	Infantis	53	N/A	343219	52.2	4.9	32	Infantis
SI786/13	MIJR00000000	Wilk et al., 2016	Broiler	2013	Hungary	Infantis	48	N/A	285944	52.2	4.9	32	Infantis
ERS846150	ERR1014116	Franco et al., 2015	Broiler	2014	Italy	Infantis	47	120	386585	52.2	4.9	32	Infantis
SI1070/16	MRUX00000000	Wilk et al., 2017	Broiler	2016	Hungary	Infantis	58	N/A	445038	52.1	4.9	32	Infantis
SI240/16	MRUW00000000	Wilk et al., 2017	Broiler	2016	Hungary	Infantis	53	N/A	444648	52.1	5	32	Infantis
Not applicable (N/A)
