# Supplementary material for: Emergence of Multidrug-Resistant Salmonella enterica Subspecies enterica Serovar Infantis of Multilocus Sequence Type 2283 in German Broiler Farms
Source: Front Microbiol. 2020 Jul 17;11:1741. doi: 10.3389/fmicb.2020.01741 (PMC7380084; doi:10.3389/fmicb.2020.01741)
Supplement: TABLE S2 — Specific gene sequences downloaded for the creation of customized databases for Abricate and available databases downloaded. These databases include sequences of genes encoding for Salmonella pathogenicity islands (SPIs), fimbrial clusters Ipf and K88-like and pESI encoded fitness determinants as the toxin-antitoxin (T/AT) system (CcdAB and PemKI/MazF), mercury operon and allele sequences for incompatibility groups plasmids IncI1 and IncF for plasmid typing. [file Table_2.XLSX]

## Sheet: Customized databases
NAME GEN/LOCUS	STRAIN	COORDINATES	SIZE	ACCESION NUMBER	REFERENCE	PROTEIN DESCRIPTION	NAME CUSTOMIZED DB
ccdA	Salmonella enterica subsp. enterica serovar Infantis strain 119944 plasmid pESI, complete sequence	49897..50115	219bp	CP047882	Cohen et al., 2020 (PMID: 32145019)	type II toxin-antitoxin system antitoxin CcdA	fitness_IS
ccdB	Salmonella enterica subsp. enterica serovar Infantis strain 119944 plasmid pESI, complete sequence	50117..50422	306bp	CP047882	Cohen et al., 2020 (PMID: 32145019)	type II toxin-antitoxin system toxin CcdB	fitness_IS
PemK/MazF	Salmonella enterica subsp. enterica serovar Infantis strain 119944 plasmid pESI, complete sequence	14789..15121	333bp	CP047882	Cohen et al., 2020 (PMID: 32145019)	type II toxin-antitoxin system PemK/MazF family toxin	fitness_IS
PemI-like	Salmonella enterica subsp. enterica serovar Infantis strain 119944 plasmid pESI, complete sequence	14531..14788	258bp	CP047882	Cohen et al., 2020 (PMID: 32145019)	antitoxin PemI-like	fitness_IS
merE	Salmonella enterica subsp. enterica serovar Infantis strain 119944 plasmid pESI, complete sequence	complement(169042..169278)	237bp	CP047882	Cohen et al., 2020 (PMID: 32145019)	broad-spectrum mercury transporter MerE	fitness_IS
merD	Salmonella enterica subsp. enterica serovar Infantis strain 119944 plasmid pESI, complete sequence	complement(169275..169637)	363bp	CP047882	Cohen et al., 2020 (PMID: 32145019)	mercury resistance co-regulator MerD	fitness_IS
GVI52_23630_mercury(II)reductase	Salmonella enterica subsp. enterica serovar Infantis strain 119944 plasmid pESI, complete sequence	complement(169655..171349)	1695bp	CP047882	Cohen et al., 2020 (PMID: 32145019)	merA mercury(II) reductase	fitness_IS
merC	Salmonella enterica subsp. enterica serovar Infantis strain 119944 plasmid pESI, complete sequence	complement(171401..171823)	423bp	CP047882	Cohen et al., 2020 (PMID: 32145019)	organomercurial transporter MerC	fitness_IS
merP	Salmonella enterica subsp. enterica serovar Infantis strain 119944 plasmid pESI, complete sequence	complement(171859..172134)	276bp	CP047882	Cohen et al., 2020 (PMID: 32145019)	mercury resistance system periplasmic binding protein MerP	fitness_IS
merT	Salmonella enterica subsp. enterica serovar Infantis strain 119944 plasmid pESI, complete sequence	complement(172148..172498)	351bp	CP047882	Cohen et al., 2020 (PMID: 32145019)	mercuric transport protein MerT	fitness_IS
merR	Salmonella enterica subsp. enterica serovar Infantis strain 119944 plasmid pESI, complete sequence	172570..173004	435bp	CP047882	Cohen et al., 2020 (PMID: 32145019)	Hg(II)-responsive transcriptional regulator	fitness_IS
faeC_GVI52_23065	Salmonella enterica subsp. enterica serovar Infantis strain 119944 plasmid pESI, complete sequence	38569..39108	540bp	CP047882	Cohen et al., 2020 (PMID: 32145019)	fimbrial protein	fimbrial_clusters
faeD	Salmonella enterica subsp. enterica serovar Infantis strain 119944 plasmid pESI, complete sequence	39133..41565	2433bp	CP047882	Cohen et al., 2020 (PMID: 32145019)	F4 (K88) fimbrial usher FaeD	fimbrial_clusters
faeE_GVI52_23075	Salmonella enterica subsp. enterica serovar Infantis strain 119944 plasmid pESI, complete sequence	41588..42373	786bp	CP047882	Cohen et al., 2020 (PMID: 32145019)	fimbria/pilus periplasmic chaperone	fimbrial_clusters
faeF_GVI52_23080	Salmonella enterica subsp. enterica serovar Infantis strain 119944 plasmid pESI, complete sequence	42409..42900	492bp	CP047882	Cohen et al., 2020 (PMID: 32145019)	fimbrial protein	fimbrial_clusters
faeH	Salmonella enterica subsp. enterica serovar Infantis strain 119944 plasmid pESI, complete sequence	44110..44901	792bp	CP047882	Cohen et al., 2020 (PMID: 32145019)	F4 (K88) fimbria minor subunit FaeH	fimbrial_clusters
faeI_GVI52_23095	Salmonella enterica subsp. enterica serovar Infantis strain 119944 plasmid pESI, complete sequence	44929..45693	765bp	CP047882	Cohen et al., 2020 (PMID: 32145019)	fimbrial protein	fimbrial_clusters
ipfA_GVI52_23160	Salmonella enterica subsp. enterica serovar Infantis strain 119944 plasmid pESI, complete sequence	53160..53696	537bp	CP047882	Cohen et al., 2020 (PMID: 32145019)	fimbrial protein	fimbrial_clusters
ipfB_GVI52_23165	Salmonella enterica subsp. enterica serovar Infantis strain 119944 plasmid pESI, complete sequence	53818..54480	663bp	CP047882	Cohen et al., 2020 (PMID: 32145019)	fimbria/pilus periplasmic chaperone	fimbrial_clusters
ipfC_GVI52_23170	Salmonella enterica subsp. enterica serovar Infantis strain 119944 plasmid pESI, complete sequence	54521..57073	2553bp	CP047882	Cohen et al., 2020 (PMID: 32145019)	fimbria/pilus outer membrane usher protein	fimbrial_clusters
ipfD_GVI52_23175	Salmonella enterica subsp. enterica serovar Infantis strain 119944 plasmid pESI, complete sequence	57230..58279	1050bp	CP047882	Cohen et al., 2020 (PMID: 32145019)	fimbrial protein	fimbrial_clusters
repB_GVI52_22855	Salmonella enterica subsp. enterica serovar Infantis strain 119944 plasmid pESI, complete sequence	1..1011	1011bp	CP047882	Cohen et al., 2020 (PMID: 32145019)	RepB family plasmid replication initiator protein	repB_pESI119944
incP_oriV	IncP-1alpha plasmid pBS228 complete sequence	1..89147	89147bp	AM261760	Haines AS et al., 2007 (PMID: 17320955)	-	incP_plasmids
incP_pTB11	uncultured bacterium pTB11 plasmid complete genome	1..68869	68869 bp	AJ744860	Tennstedt T et al., 2005 (PMID: 15848226)	-	incP_plasmids
incP_Tn1723	Plasmid RK2 (from E.coli) DNA with transposon (Tn1723) insertion sites	1..811	811bp	M20134	Cross MA et al., 1986 (PMID: 3010353)	-	incP_plasmids

## Sheet: SPI sequences
NAME	ACCESION NUMBER	SIZE	START	END	STRAIN	DESCRIPTION
SPI-1	NC_006905_P5	43488 bp	2960260	3003748	Salmonella enterica subsp. enterica serovar Choleraesuis str. SC-B67, complete genome.	NC_006905.1:2960260-3003748 Salmonella enterica subsp. enterica serovar Choleraesuis str. SC-B67, complete genome
SPI-1	NC_003198_P5	41851 bp	2858736	2900586	Salmonella enterica subsp. enterica serovar Typhi CT18	NC_003198.1:2858736-2900586 Salmonella enterica subsp. enterica serovar Typhi str. CT18, complete genome
SPI-1	NC_004631_P2	41851 bp	2844593	2886443	Salmonella enterica subsp. enterica serovar Typhi Ty2	NC_004631.1:2844593-2886443 Salmonella enterica subsp. enterica serovar Typhi str. Ty2, complete sequence
SPI-2	NC_006905_P3	41829 bp	1497670	1539498	Salmonella enterica subsp. enterica serovar Choleraesuis str. SC-B67, complete genome.	NC_006905.1:1497670-1539498 Salmonella enterica subsp. enterica serovar Choleraesuis str. SC-B67, complete genome
SPI-2	NC_003198_P3	41605 bp	1624920	1666524	Salmonella enterica subsp. enterica serovar Typhi CT18	NC_003198.1:1624920-1666524 Salmonella enterica subsp. enterica serovar Typhi str. CT18, complete genome
SPI-2	NC_004631_P1	41610 bp	1314607	1356216	Salmonella enterica subsp. enterica serovar Typhi Ty2	NC_004631.1:1314607-1356216 Salmonella enterica subsp. enterica serovar Typhi str. Ty2, complete sequence
SPI-3	AF106566	17039 bp	1	17039	Salmonella typhimurium pathogenicity island SPI-3, complete sequence.	AF106566.1 Salmonella typhimurium pathogenicity island SPI-3, complete sequence
SPI-3	NC_006905_P6	12819 bp	3890879	3903697	Salmonella enterica subsp. enterica serovar Choleraesuis str. SC-B67, complete genome.	NC_006905.1:3890879-3903697 Salmonella enterica subsp. enterica serovar Choleraesuis str. SC-B67, complete genome
SPI-3	NC_003198_P7	16941 bp	3883613	3900553	Salmonella enterica subsp. enterica serovar Typhi CT18	NC_003198.1:3883613-3900553 Salmonella enterica subsp. enterica serovar Typhi str. CT18, complete genome
SPI-4	AF060869	27290 bp	1	27290	Salmonella enterica LT2	AF060869.1 Salmonella typhimurium excision nuclease UvrA (uvrA) gene, partial cds; single-strand binding protein (ssb) gene, complete cds; tRNA-Thr gene, complete sequence; pathogenicity island SPI-4 operon, complete sequence; yjcB gene, complete cds; and yjcC gene, partial cds
SPI-4	AJ576316	24660 bp	1	24660	Salmonella enterica ST4/74	AJ576316.1 Salmonella typhimurium Salmonella Pathogenicity Island 4 siiABCDEF genes
SPI-4	NC_006905_P7	26698 bp	4411902	4438599	Salmonella enterica subsp. enterica serovar Choleraesuis str. SC-B67	NC_006905.1:4411902-4438599 Salmonella enterica subsp. enterica serovar Choleraesuis str. SC-B67, complete genome
SPI-4	NC_003198_P8	23391 bp	4322993	4346383	Salmonella enterica subsp. enterica serovar Typhi CT18	NC_003198.1:4322993-4346383 Salmonella enterica subsp. enterica serovar Typhi str. CT18, complete genome
SPI-5	AF060858	9739 bp	1	9739	Salmonella enterica 2229	AF060858.1 Salmonella dublin regulatory protein CopR (copR), histidine kinase (copS), SPI-4 pathogenicity island containing dipeptidase homolog (pipD), SopB (sopB), PipC (pipC), PipB (pipB), and PipA (pipA) genes, complete cds; and tRNA-Ser gene, complete sequence; and unknown genes
SPI-5	NC_006905_P1	5689 bp	1155936	1161624	Salmonella enterica subsp. enterica serovar Choleraesuis str. SC-B67	NC_006905.1:1155936-1161624 Salmonella enterica subsp. enterica serovar Choleraesuis str. SC-B67, complete genome
SPI-5	NC_003198_P2	7496 bp	1085068	1092563	Salmonella enterica subsp. enterica serovar Typhi CT18	NC_003198.1:1085068-1092563 Salmonella enterica subsp. enterica serovar Typhi str. CT18, complete genome
SPI-6	NC_003198_P1	58666 bp	302092	360757	Salmonella enterica subsp. enterica serovar Typhi CT18	NC_003198.1:302092-360757 Salmonella enterica subsp. enterica serovar Typhi str. CT18, complete genome
SPI-7	NC_003198_P9	133638 bp	4409511	4543148	Salmonella enterica subsp. enterica serovar Typhi CT18	NC_003198.1:4409511-4543148 Salmonella enterica subsp. enterica serovar Typhi str. CT18, complete genome
SPI-7	NC_004631_P3	131749 bp	4394302	4526050	Salmonella enterica subsp. enterica serovar Typhi Ty2	NC_004631.1:4394302-4526050 Salmonella enterica subsp. enterica serovar Typhi str. Ty2, complete sequence
SPI-8	NC_003198_P6	6885 bp	3132530	3139414	Salmonella enterica subsp. enterica serovar Typhi CT18	NC_003198.1:3132530-3139414 Salmonella enterica subsp. enterica serovar Typhi str. CT18, complete genome
SPI-9	NC_003198_P4	15696 bp	2743495	2759190	Salmonella enterica subsp. enterica serovar Typhi CT18	NC_003198.1:2743495-2759190 Salmonella enterica subsp. enterica serovar Typhi str. CT18, complete genome
SPI-10	NC_003198_P10	32934 bp	4683605	4716538	Salmonella enterica subsp. enterica serovar Typhi CT18	NC_003198.1:4683605-4716538 Salmonella enterica subsp. enterica serovar Typhi str. CT18, complete genome
SPI-11	NC_006905_P2	15686 bp	1350481	1366166	Salmonella enterica subsp. enterica serovar Choleraesuis str. SC-B67, complete genome.	NC_006905.1:1350481-1366166 Salmonella enterica subsp. enterica serovar Choleraesuis str. SC-B67, complete genome
SPI-12	NC_006905_P4	11075 bp	2354604	2365678	Salmonella enterica subsp. enterica serovar Choleraesuis str. SC-B67, complete genome.	NC_006905.1:2354604-2365678 Salmonella enterica subsp. enterica serovar Choleraesuis str. SC-B67, complete genome
CS54	AF140550	25252 bp	1	25252	Salmonella enterica ATCC14028	AF140550 AF140550.2 Salmonella typhimurium exonuclease VII (xseA), ShdA (shdA), RatC (ratC), RatB (ratB), RatA (ratA), SinI (sinI), and SinH (sinH) genes, complete cds; and YfgK (yfgK) gene, partial cds

## Sheet: Online databases
DATABASE	SOURCE
incI1_plasmids	https://bitbucket.org/genomicepidemiology/pmlst_db/src/master/inci1.fsa
incF_plasmids	https://bitbucket.org/genomicepidemiology/pmlst_db/src/master/incf.fsa
PlasmidFinder	https://bitbucket.org/genomicepidemiology/plasmidfinder_db/src/master/enterobacteriaceae.fsa
ResFinder	https://bitbucket.org/genomicepidemiology/resfinder_db/src/master/
VFDB	http://www.mgc.ac.cn/VFs/
NCBI_database	https://www.ncbi.nlm.nih.gov/bioproject/313047
paidb*	http://www.paidb.re.kr/browse_pais.php?m=p
