# Supplementary material for: Emergence of Multidrug-Resistant Salmonella enterica Subspecies enterica Serovar Infantis of Multilocus Sequence Type 2283 in German Broiler Farms
Source: Front Microbiol. 2020 Jul 17;11:1741. doi: 10.3389/fmicb.2020.01741 (PMC7380084; doi:10.3389/fmicb.2020.01741)
Supplement: TABLE S3 — Whole Genome Sequencing general characteristics and genoserotyping of the S. Infantis strains from Germany used in this study. [file Table_3.xlsx]

## Sheet: Tabelle1
		General genome characteristics						Kraken classification				SISTR in silico serovar prediction						Typing
ID isolate	ID strain	Total reads (bp)	Total contigs	Coverage	N50 (bp)	GC (%)	Genome size (Mbp)	Identified genera	% 1st match	Identified species	% 1st match	O antigen	h1 antigen	h2 antigen	Serovar	Serovar_antigen	Serovar_cgMLST	MLST (ST)
2945	19PM0346	1811804	42	93	264.378	52.27	4650298	Salmonella	97.79	Salmonella enterica	97.1	6,7,14	r	1,5	Infantis	Infantis|Senegal	Infantis	32
2947	19PM0348	1771342	46	90	332.767	52.27	4757567	Salmonella	92.5	Salmonella enterica	91.87	6,7,14	r	1,5	Infantis	Infantis|Senegal	Infantis	32
2948	19PM0349	2124116	51	107	201.973	52.27	4634390	Salmonella	97.83	Salmonella enterica	97.12	6,7,14	r	1,5	Infantis	Infantis|Senegal	Infantis	32
2949	19PM0350	1945002	54	102	240.386	52.26	4823671	Salmonella	87.83	Salmonella enterica	87.27	6,7,14	r	1,5	Infantis	Infantis|Senegal	Infantis	32
2951	19PM0351	2509738	37	128	353.754	52.29	4646185	Salmonella	97.81	Salmonella enterica	97.15	6,7,14	r	1,5	Infantis	Infantis|Senegal	Infantis	32
3222	20PM0240	991.352	49	47	204.015	52.29	4647145	Salmonella	97.21	Salmonella enterica	96.41	6,7,14	r	1,5	Infantis	Infantis|Senegal	Infantis	32
3225	20PM0243	1470222	46	67	304.608	52.27	4692647	Salmonella	96.96	Salmonella enterica	96.04	6,7,14	r	1,5	Infantis	Infantis|Senegal	Infantis	32
3227	20PM0245	2191574	38	96	397.341	52.27	4649445	Salmonella	97.03	Salmonella enterica	95.96	6,7,14	r	1,5	Infantis	Infantis|Senegal	Infantis	1032
3230	20PM0248	524.688	85	24	90.139	52.3	4640873	Salmonella	97.27	Salmonella enterica	96.41	6,7,14	r	1,5	Infantis	Infantis|Senegal	Infantis	1032
3234	20PM0252	832.998	91	37	90.406	52.34	4595629	Salmonella	96.64	Salmonella enterica	95.5	6,7,14	r	1,5	Infantis	Infantis|Senegal	Infantis	32
3239	20PM0257	90.067	52	42	184.048	52.3	4654735	Salmonella	96.71	Salmonella enterica	95.86	6,7,14	r	1,5	Infantis	Infantis|Senegal	Infantis	32
3242	20PM0260	1181000	60	57	138.816	52.31	4608169	Salmonella	97.51	Salmonella enterica	96.64	6,7,14	r	1,5	Infantis	Infantis|Senegal	Infantis	32
3243	20PM0261	1270948	53	59	204.015	52.16	4916973	Salmonella	94.99	Salmonella enterica	94.14	6,7,14	r	1,5	Infantis	Infantis|Senegal	Infantis	2283
3245	20PM0263	1049692	50	50	202.006	52.15	4656130	Salmonella	96.03	Salmonella enterica	95.21	6,7,14	r	1,5	Infantis	Infantis|Senegal	Infantis	32
3249	20PM0267	1522276	52	73	213.614	52.16	4918297	Salmonella	95.34	Salmonella enterica	94.59	6,7,14	r	1,5	Infantis	Infantis|Senegal	Infantis	2283
3250	20PM0268	1271966	45	59	229.154	52.31	4578060	Salmonella	97.42	Salmonella enterica	96.4	6,7,14	r	1,5	Infantis	Infantis|Senegal	Infantis	32
3252	20PM0270	793.374	89	35	123.937	52.18	4914389	Salmonella	94.55	Salmonella enterica	93.52	6,7,14	r	1,5	Infantis	Infantis|Senegal	Infantis	2283
3253	20PM0271	560.54	86	26	118.236	52.18	4909275	Salmonella	95.15	Salmonella enterica	94.31	6,7,14	r	1,5	Infantis	Infantis|Senegal	Infantis	2283
3255	20PM0273	1163972	48	55	202.039	52.29	4738473	Salmonella	94.05	Salmonella enterica	93.11	6,7,14	r	1,5	Infantis	Infantis|Senegal	Infantis	32
3257	20PM0275	660.432	56	32	212.7	52.16	4915812	Salmonella	95.52	Salmonella enterica	94.83	6,7,14	r	1,5	Infantis	Infantis|Senegal	Infantis	2283
2954	19PM0355	1159090	50	52	222.196	52.17	4918719	Salmonella	94.79	Salmonella enterica	93.72	6,7,14	r	1,5	Infantis	Infantis|Senegal	Infantis	2283
2957	19PM0358	1529268	52	76	353.112	52.16	4917428	Salmonella	95.39	Salmonella enterica	94.76	6,7,14	r	1,5	Infantis	Infantis|Senegal	Infantis	2283
2959	19PM0360	1357154	49	64	255025	52.17	4915807	Salmonella	94.92	Salmonella enterica	93.95	6,7,14	r	1,5	Infantis	Infantis|Senegal	Infantis	2283
2747	19PM0148	2071834	49	92	416.366	52.16	4917622	Salmonella	94.56	Salmonella enterica	93.51	6,7,14	r	1,5	Infantis	Infantis|Senegal	Infantis	2283
2748	19PM0149	2031940	48	90	416.095	52.17	4915597	Salmonella	94.39	Salmonella enterica	93.32	6,7,14	r	1,5	Infantis	Infantis|Senegal	Infantis	32
2749	19PM0150	2022404	46	91	416.184	52.16	4917143	Salmonella	94.59	Salmonella enterica	93.58	6,7,14	r	1,5	Infantis	Infantis|Senegal	Infantis	2283
2750	19PM0151	1301816	51	56	333.573	52.04	4952764	Salmonella	89.8	Salmonella enterica	88.75	6,7,14	r	1,5	Infantis	Infantis|Senegal	Infantis	2283
2752	19PM0153	1629922	48	72	333.259	52.16	4916952	Salmonella	94.22	Salmonella enterica	93.15	6,7,14	r	1,5	Infantis	Infantis|Senegal	Infantis	2283
2753	19PM0154	1676256	51	74	232.037	52.17	4917493	Salmonella	94.61	Salmonella enterica	93.51	6,7,14	r	1,5	Infantis	Infantis|Senegal	Infantis	2283
3027	20PM0045	1861120	51	99	445.475	52.16	4917242	Salmonella	96.18	Salmonella enterica	95.71	6,7,14	r	1,5	Infantis	Infantis|Senegal	Infantis	32
