# Supplementary material for: Emergence of Multidrug-Resistant Salmonella enterica Subspecies enterica Serovar Infantis of Multilocus Sequence Type 2283 in German Broiler Farms
Source: Front Microbiol. 2020 Jul 17;11:1741. doi: 10.3389/fmicb.2020.01741 (PMC7380084; doi:10.3389/fmicb.2020.01741)
Supplement: TABLE S4 — Resistance genes and chromosomal point mutations found among the S. Infantis strains used in this study. [file Table_4.XLSX]

## Sheet: Resistance genes
SEQUENCE ID	ISOLATE ID	COUNTRY	YEAR	GENES FOUND	aac(3)-VIa	aac(6')-Iaa	aadA13	aadA2	ant(3“)-Ia	aph(3')-Ia	blaCTX-M-14	blaCTX-M-1	blaTEM-104	cmlA1	dfrA14	dfrA1	qnrS1	sul1	sul3	tet(A)	qacEdelta1	gyrA-S83Y	gyrA-D87G	gyrA-D87Y
ATHK00000000	335-3	Israel	1970	1	-	100	-	-	.	-	-	-	-	-	-	-	-	.	-	-	-	-	-	-
LN649235	1326/28	UK	1973	1	-	100	-	-	.	-	-	-	-	-	-	-	-	.	-	-	-	-	-	-
19PM0346	2945	Germany	1992	1	-	100	-	-	.	-	-	-	-	-	-	-	-	.	-	-	-	-	-	-
19PM0348	2947	Germany	1992	4	100	100	-	-	99.59	-	-	-	-	-	-	-	-	100	-	-	100		-	-
19PM0349	2948	Germany	1992	1	-	100	-	-	.	-	-	-	-	-	-	-	-	.	-	-	-	-	-	-
19PM0350	2949	Germany	1992	4	100	100	-	-	99.59	-	-	-	-	-	-	-	-	100	-	-	100		-	-
19PM0351	2951	Germany	1994	1	-	100	-	-	.	-	-	-	-	-	-	-	-	.	-	-	-	-	-	-
20PM0240	3222	Germany	1994	1	-	100	-	-	.	-	-	-	-	-	-	-	-	.	-	-	-	-	-	-
JRXB00000000	SI69/94	Hungary	1994	1	-	100	-	-	.	-	-	-	-	-	-	-	-	.	-	-	-	-	-	-
20PM0243	3225	Germany	1995	1	-	100	-	-	.	-	-	-	-	-	-	-	-	.	-	-	-	-	-	-
20PM0245	3227	Germany	1995	1	-	100	-	-	.	-	-	-	-	-	-	-	-	.	-	-	-	-	-	-
20PM0248	3230	Germany	1996	1	-	100	-	-	.	-	-	-	-	-	-	-	-	.	-	-	-	-	-	-
20PM0252	3234	Germany	1997	1	-	100	-	-	.	-	-	-	-	-	-	-	-	.	-	-	-	-	-	-
20PM0257	3239	Germany	1998	1	-	100	-	-	.	-	-	-	-	-	-	-	-	.	-	-	-	-	-	-
20PM0260	3242	Germany	1998	1	-	100	-	-	.	-	-	-	-	-	-	-	-	.	-	-	-	-	-	-
JRXC00000000	SI54/04	Hungary	2004	4	-	100	-	-	99.59	-	-	-	-	-	-	-	-	100	-	97.8	92.24	100	-	-
ERR1014111	ERS846145	Italy	2006	6	-	100	100	97.92	82.51	-	-	-	-	100	-	-	-	.	100	-	-	-	-	-
ERR1014109	ERS846143	Italy	2007	1	-	100	-	-	.	-	-	-	-	-	-	-	-	.	-	-	99.89	100	-	-
GCA010919335	SI119944	Israel	2008	5	-	100	-	-	99.59	-	-	-	-	-	100	-	-	100	-	97.8	98.17	-	-	100
ERR1014118	ERS846152	Italy	2009	4	-	100	-	-	99.59	-	-	-	-	-	-	-	-	100	-	97.8	100	99.61	-	-
ERR1014117	ERS846151	Italy	2012	7	-	100	-	-	.	100	-	100	-	-	100	100	-	100	-	97.8	98.17	-	100	-
MIJS00000000	SI3337/12	Hungary	2012	5	-	100	-	-	99.59	-	-	-	82.46	-	-	-	-	100	-	97.8	100	97.17	-	-
ERR1014113	ERS846147	Italy	2013	7	-	100	-	-	82.51	-	-	100	-	-	100	100	-	100	-	97.8	100	-	92.24	-
ERR1014114	ERS846148	Italy	2013	7	-	100	-	-	.	100	-	100	-	-	100	100	-	100	-	97.8	98.17	-	99.89	-
MIJT00000000	SI757/13	Hungary	2013	4	-	100	-	-	99.59	-	-	-	-	-	-	-	-	100	-	97.8	100	97.17	-	-
MIJR00000000	SI786/13	Hungary	2013	1	-	100	-	-	.	-	-	-	-	-	-	-	-	.	-	-	-	98.17	-	-
20PM0261	3243	Germany	2014	4	-	100	-	-	99.59	-	-	-	-	-	-	-	-	100	-	97.8	100	99.61	-	-
20PM0263	3245	Germany	2014	1	-	100	-	-	.	-	-	-	-	-	-	-	-	.	-	-	-	-	-	-
ERR1014116	ERS846150	Italy	2014	6	-	100	-	-	82.51	-	-	100	-	-	-	100	-	100	-	97.8	100	-	100	-
20PM0267	3249	Germany	2015	4	-	100	-	-	99.59	-	-	-	-	-	-	-	-	100	-	97.8	100	98.28	-	-
20PM0268	3250	Germany	2015	1	-	100	-	-	.	-	-	-	-	-	-	-	-	.	-	-	-	-	-	-
20PM0270	3252	Germany	2015	4	-	100	-	-	99.59	-	-	-	-	-	-	-	-	100	-	97.8	100	99.89	-	-
20PM0271	3253	Germany	2016	4	-	100	-	-	99.59	-	-	-	-	-	-	-	-	100	-	97.8	100	97.17	-	-
20PM0273	3255	Germany	2016	1	-	100	-	-	.	-	-	-	-	-	-	-	-	.	-	-	-	-	-	-
20PM0275	3257	Germany	2016	4	-	100	-	-	99.59	-	-	-	-	-	-	-	-	100	-	97.8	100	98.28	-	-
MRUX00000000	SI1070/16	Hungary	2016	2	-	100	-	-	.	-	100	-	-	-	-	-	-	.	-	-	-	98	-	-
MRUW00000000	SI240/16	Hungary	2016	6	-	100	-	-	99.59	-	-	-	82.46	-	-	-	100	100	-	97.8	100	97.17	-	-
19PM0355	2954	Germany	2017	4	-	100	-	-	99.59	-	-	-	-	-	-	-	-	100	-	97.8	100	100	-	-
19PM0358	2957	Germany	2018	4	-	100	-	-	99.59	-	-	-	-	-	-	-	-	100	-	97.8	93.75	98.28	-	-
19PM0148	2747	Germany	2019	4	-	100	-	-	99.59	-	-	-	-	-	-	-	-	100	-	97.8	90.11	98.28	-	-
19PM0149	2748	Germany	2019	4	-	100	-	-	99.59	-	-	-	-	-	-	-	-	100	-	97.8	100	99.61	-	-
19PM0150	2749	Germany	2019	4	-	100	-	-	99.59	-	-	-	-	-	-	-	-	100	-	97.8	90.11	98.28	-	-
19PM0151	2750	Germany	2019	4	-	100	-	-	99.59	-	-	-	-	-	-	-	-	100	-	97.8	90.11	99.91	-	-
19PM0153	2752	Germany	2019	4	-	100	-	-	99.59	-	-	-	-	-	-	-	-	100	-	97.8	100	99.91	-	-
19PM0154	2753	Germany	2019	4	-	100	-	-	99.59	-	-	-	-	-	-	-	-	100	-	97.8	100	98.28	-	-
19PM0360	2959	Germany	2019	4	-	100	-	-	99.59	-	-	-	-	-	-	-	-	100	-	97.8	100	99.61	-	-
20PM0045	3027	Germany	2020	4	-	100	-	-	99.59	-	-	-	-	-	-	-	-	100	-	97.8	100	98.28	-	-
