# Supplementary material for: Emergence of Multidrug-Resistant Salmonella enterica Subspecies enterica Serovar Infantis of Multilocus Sequence Type 2283 in German Broiler Farms
Source: Front Microbiol. 2020 Jul 17;11:1741. doi: 10.3389/fmicb.2020.01741 (PMC7380084; doi:10.3389/fmicb.2020.01741)
Supplement: TABLE S5 — Virulence genes, SPIs, fimbrial cluster genes and fitness genes found among the S. Infantis strains used in this study. [file Table_5.XLSX]

## Sheet: Virulence_VFDB
SEQUENCE ID	ISOLATE ID	COUNTRY	YEAR	GENES FOUND	avrA	csgA	csgB	csgC	csgD	csgE	csgF	csgG	entB	faeD	faeE	fepC	fepG	fimC	fimD	fimF	fimH	fimI	fyuA	invA	invB	invC	invE	invF	invG	invH	invI	invJ	irp1	irp2	lpfA	lpfB	lpfC	lpfD	lpfE	mgtB	mgtC	mig.14	misL	ompA	orgA	orgB	orgC	pipB	pipB2
ATHK00000000	335-3	Israel	1970	104	100	100	100	100	100	100	100	100	99.18	-	-	96.45	91.54	100	100	100	100	100	-	100	100	100	100	100	100	100	100	100	-	-	100	100	100	100	100	100	100	100	100	100	100	100	100	100	100
LN649235	1326/28	UK	1973	117	100	100	100	100	100	100	100	100	99.18	96.60	91.25	96.45	91.54	100	100	100	100	100	100	100	100	100	100	100	100	100	100	100	100	100	100	100	100	100	100	100	100	100	100	100	100	100	100	100	100
19PM0346	2945	Germany	1992	117	100	100	100	100	100	100	100	100	99.18	96.60	91.25	96.45	91.54	100	100	100	100	100	100	100	100	100	100	100	100	100	100	100	100	100	100	100	100	100	100	100	100	100	100	100	100	100	100	100	100
19PM0348	2947	Germany	1992	117	100	100	100	100	100	100	100	100	99.18	96.60	91.25	96.45	91.54	100	100	100	100	100	100	100	100	100	100	100	100	100	100	100	100	100	100	100	100	100	100	100	100	100	100	100	100	100	100	100	100
19PM0349	2948	Germany	1992	117	100	100	100	100	100	100	100	100	99.18	96.60	91.25	96.45	91.54	100	100	100	100	100	100	100	100	100	100	100	100	100	100	100	100	100	100	100	100	100	100	100	100	100	100	100	100	100	100	100	100
19PM0350	2949	Germany	1992	117	100	100	100	100	100	100	100	100	99.18	96.60	91.25	96.45	91.54	100	100	100	100	100	100	100	100	100	100	100	100	100	100	100	100	100	100	100	100	100	100	100	100	100	100	100	100	100	100	100	100
19PM0351	2951	Germany	1994	117	100	100	100	100	100	100	100	100	99.18	96.60	91.25	96.45	91.54	100	100	100	100	100	100	100	100	100	100	100	100	100	100	100	100	100	100	100	100	100	100	100	100	100	100	100	100	100	100	100	100
20PM0240	3222	Germany	1994	104	100	100	100	100	100	100	100	100	99.18	-	-	96.45	91.54	100	100	100	100	100	-	100	100	100	100	100	100	100	100	100	-	-	100	100	100	100	100	100	100	100	100	100	100	100	100	100	100
JRXB00000000	SI69/94	Hungary	1994	104	100	100	100	100	100	100	100	100	99.18	-	-	96.45	91.54	100	100	100	100	100	-	100	100	100	100	100	100	100	100	100	-	-	100	100	100	100	100	100	100	100	100	100	100	100	100	100	100
20PM0243	3225	Germany	1995	104	100	100	100	100	100	100	100	100	99.18	-	-	96.45	91.54	100	100	100	100	100	-	100	100	100	100	100	100	100	100	100	-	-	100	100	100	100	100	100	100	100	100	100	100	100	100	100	100
20PM0245	3227	Germany	1995	104	100	100	100	100	100	100	100	100	99.18	-	-	96.45	91.54	100	100	100	100	100	-	100	100	100	100	100	100	100	100	100	-	-	100	100	100	100	100	100	100	100	100	100	100	100	100	100	100
20PM0248	3230	Germany	1996	104	100	100	100	100	100	100	100	100	99.18	-	-	96.45	91.54	100	100	100	100	100	-	100	100	100	100	100	100	100	100	100	-	-	100	100	100	100	100	100	100	100	100	100	100	100	100	100	100
20PM0252	3234	Germany	1997	117	100	100	100	100	100	100	100	100	99.18	96.60	91.25	96.45	91.54	100	100	100	100	100	100	100	100	100	100	100	100	100	100	100	100	100	100	100	100	100	100	100	100	100	100	100	100	100	100	100	100
20PM0257	3239	Germany	1998	117	100	100	100	100	100	100	100	100	99.18	96.60	91.25	96.45	91.54	100	100	100	100	100	100	100	100	100	100	100	100	100	100	100	100	100	100	100	100	100	100	100	100	100	100	100	100	100	100	100	100
20PM0260	3242	Germany	1998	117	100	100	100	100	100	100	100	100	99.18	96.60	91.25	96.45	91.54	100	100	100	100	100	100	100	100	100	100	100	100	100	100	100	100	100	100	100	100	100	100	100	100	100	100	100	100	100	100	100	100
JRXC00000000	SI54/04	Hungary	2004	117	100	100	100	100	100	100	100	100	99.18	96.60	91.25	96.45	91.54	100	100	100	100	100	100	100	100	100	100	100	100	100	100	100	100	100	100	100	100	100	100	100	100	100	100	100	100	100	100	100	100
ERR1014111	ERS846145	Italy	2006	104	100	100	100	100	100	100	100	100	99.18	-	-	96.45	91.54	100	100	100	100	100	-	100	100	100	100	100	100	100	100	100	-	-	100	100	100	100	100	100	100	100	100	100	100	100	100	100	100
ERR1014109	ERS846143	Italy	2007	104	100	100	100	100	100	100	100	100	99.18	-	-	96.45	91.54	100	100	100	100	100	-	100	100	100	100	100	100	100	100	100	-	-	100	100	100	100	100	100	100	100	100	100	100	100	100	100	100
GCA010919335	119944	Israel	2008	104	100	100	100	100	100	100	100	100	99.18	-	-	96.45	91.54	100	100	100	100	100	-	100	100	100	100	100	100	100	100	100	-	-	100	100	100	100	100	100	100	100	100	100	100	99.85	100	100	100
ERR1014118	ERS846152	Italy	2009	104	100	100	100	100	100	100	100	100	99.18	-	-	96.45	91.54	100	100	100	100	100	-	100	100	100	100	100	100	100	100	100	-	-	100	100	100	100	100	100	100	100	100	100	100	99.85	100	100	100
ERR1014117	ERS846151	Italy	2012	103	100	100	100	100	100	100	100	100	99.18	-	-	96.45	91.54	100	100	100	100	100	-	100	100	100	100	100	100	100	100	100	-	-	100	100	100	100	100	100	100	100	100	100	100	100	100	100	100
MIJS00000000	SI3337/12	Hungary	2012	104	100	100	100	100	100	100	100	100	99.18	-	-	96.45	91.54	100	100	100	100	100	-	100	100	100	100	100	100	100	100	100	-	-	100	100	100	100	100	100	100	100	100	100	100	100	100	100	100
ERR1014113	ERS846147	Italy	2013	104	100	100	100	100	100	100	100	100	99.18	-	-	96.45	91.54	100	100	100	100	100	-	100	100	100	100	100	100	100	100	100	-	-	100	100	100	100	100	100	100	100	100	100	100	100	100	100	100
ERR1014114	ERS846148	Italy	2013	117	100	100	100	100	100	100	100	100	99.18	96.60	91.25	96.45	91.54	100	100	100	100	100	100	100	100	100	100	100	100	100	100	100	100	100	100	100	100	100	100	100	100	100	100	100	100	100	100	100	100
MIJT00000000	SI757/13	Hungary	2013	104	100	100	100	100	100	100	100	100	99.18	-	-	96.45	91.54	100	100	100	100	100	-	100	100	100	100	100	100	100	100	100	-	-	100	100	100	100	100	100	100	100	100	100	100	100	100	100	100
MIJR00000000	SI786/13	Hungary	2013	117	100	100	100	100	100	100	100	100	99.18	96.60	91.25	96.45	91.54	100	100	100	100	100	100	100	100	100	100	100	100	100	100	100	100	100	100	100	100	100	100	100	100	100	100	100	100	100	100	100	100
20PM0261	3243	Germany	2014	103	100	100	100	100	100	100	100	100	99.18	-	-	96.45	91.54	100	100	100	100	100	-	100	100	100	100	100	100	100	100	100	-	-	100	100	100	100	100	100	100	100	100	100	100	100	100	100	100
20PM0263	3245	Germany	2014	116	100	100	100	100	100	100	100	100	99.18	96.60	91.25	96.45	91.54	100	100	100	100	100	100	100	100	100	100	100	100	100	100	100	100	100	100	100	100	100	100	100	100	100	100	100	100	100	100	100	100
ERR1014116	ERS846150	Italy	2014	117	100	100	100	100	100	100	100	100	99.18	96.60	91.25	96.45	91.54	100	100	100	100	100	100	100	100	100	100	100	100	100	100	100	100	100	100	100	100	100	100	100	100	100	100	100	100	100	100	100	100
20PM0267	3249	Germany	2015	104	100	100	100	100	100	100	100	100	99.18	-	-	96.45	91.54	100	100	100	100	100	-	100	100	100	100	100	100	100	100	100	-	-	100	100	100	100	100	100	100	100	100	100	100	100	100	100	100
20PM0268	3250	Germany	2015	117	100	100	100	100	100	100	100	100	99.18	96.60	91.25	96.45	91.54	100	100	100	100	100	100	100	100	100	100	100	100	100	100	100	100	100	100	100	100	100	100	100	100	100	100	100	100	100	100	100	100
20PM0270	3252	Germany	2015	117	100	100	100	100	100	100	100	100	99.18	96.60	91.25	96.45	91.54	100	100	100	100	100	100	100	100	100	100	100	100	100	100	100	100	100	100	100	100	100	100	100	100	100	100	100	100	100	100	100	100
20PM0271	3253	Germany	2016	104	100	100	100	100	100	100	100	100	99.18	-	-	96.45	91.54	100	100	100	100	100	-	100	100	100	100	100	100	100	100	100	-	-	100	100	100	100	100	100	100	100	100	100	100	100	100	100	100
20PM0273	3255	Germany	2016	117	100	100	100	100	100	100	100	100	99.18	96.60	91.25	96.45	91.54	100	100	100	100	100	100	100	100	100	100	100	100	100	100	100	100	100	100	100	100	100	100	100	100	100	100	100	100	100	100	100	100
20PM0275	3257	Germany	2016	117	100	100	100	100	100	100	100	100	99.18	96.60	91.25	96.45	91.54	100	100	100	100	100	100	100	100	100	100	100	100	100	100	100	100	100	100	100	100	100	100	100	100	100	100	100	100	100	100	100	100
MRUX00000000	SI1070/16	Hungary	2016	117	100	100	100	100	100	100	100	100	99.18	96.60	91.25	96.45	91.54	100	100	100	100	100	100	100	100	100	100	100	100	100	100	100	100	100	100	100	100	100	100	100	100	100	100	100	100	100	100	100	100
MRUW00000000	SI240/16	Hungary	2016	117	100	100	100	100	100	100	100	100	99.18	96.60	91.25	96.45	91.54	100	100	100	100	100	100	100	100	100	100	100	100	100	100	100	100	100	100	100	100	100	100	100	100	100	100	100	100	100	100	100	100
19PM0355	2954	Germany	2017	117	100	100	100	100	100	100	100	100	99.18	96.60	91.25	96.45	91.54	100	100	100	100	100	100	100	100	100	100	100	100	100	100	100	100	100	100	100	100	100	100	100	100	100	100	100	100	100	100	100	100
19PM0358	2957	Germany	2018	103	100	100	100	100	100	100	100	100	99.18	-	-	96.45	91.54	100	100	100	100	100	-	100	100	100	100	100	100	100	100	100	-	-	100	100	100	100	100	100	100	100	100	100	100	100	100	100	100
19PM0360	2959	Germany	2019	117	100	100	100	100	100	100	100	100	99.18	96.60	91.25	96.45	91.54	100	100	100	100	100	100	100	100	100	100	100	100	100	100	100	100	100	100	100	100	100	100	100	100	100	100	100	100	100	100	100	100
19PM0148	2747	Germany	2019	117	100	100	100	100	100	100	100	100	99.18	96.60	91.25	96.45	91.54	100	100	100	100	100	100	100	100	100	100	100	100	100	100	100	100	100	100	100	100	100	100	100	100	100	100	100	100	100	100	100	100
19PM0149	2748	Germany	2019	117	100	100	100	100	100	100	100	100	99.18	96.60	91.25	96.45	91.54	100	100	100	100	100	100	100	100	100	100	100	100	100	100	100	100	100	100	100	100	100	100	100	100	100	100	100	100	100	100	100	100
19PM0150	2749	Germany	2019	117	100	100	100	100	100	100	100	100	99.18	96.60	91.25	96.45	91.54	100	100	100	100	100	100	100	100	100	100	100	100	100	100	100	100	100	100	100	100	100	100	100	100	100	100	100	100	100	100	100	100
19PM0151	2750	Germany	2019	117	100	100	100	100	100	100	100	100	99.18	96.60	91.25	96.45	91.54	100	100	100	100	100	100	100	100	100	100	100	100	100	100	100	100	100	100	100	100	100	100	100	100	100	100	100	100	100	100	100	100
19PM0153	2752	Germany	2019	117	100	100	100	100	100	100	100	100	99.18	96.60	91.25	96.45	91.54	100	100	100	100	100	100	100	100	100	100	100	100	100	100	100	100	100	100	100	100	100	100	100	100	100	100	100	100	100	100	100	100
19PM0154	2753	Germany	2019	117	100	100	100	100	100	100	100	100	99.18	96.60	91.25	96.45	91.54	100	100	100	100	100	100	100	100	100	100	100	100	100	100	100	100	100	100	100	100	100	100	100	100	100	100	100	100	100	100	100	100
20PM0045	3027	Germany	2020	104	100	100	100	100	100	100	100	100	99.18	-	-	96.45	91.54	100	100	100	100	100	-	100	100	100	100	100	100	100	100	100	-	-	100;100	100	100	100	100	100	100	100	100	100	100	100	100	100	100
[truncated: 72 more columns]

## Sheet: Virulence_SPIs
SEQUENCE ID	ISOLATE ID	COUNTRY	YEAR	SPI-1 (NC_006905_P5)	SPI-2 (NC_006905_P3)	SPI-3 (AF106566)	SPI-4 (NC_006905_P7)	SPI-5 (AF060858)	SPI-6 (NC_003198_P1)	SP-7 (NC_003198_P9) - (NC_004631_P3)	SPI-8 (NC_003198_P6)	SPI-9 (NC_003198_P4)	SPI-10 (NC_003198_P10)	SPI-11 (NC_006905_P2)	SPI-12 (NC_006905_P4)	CS54 (AF140550)
ATHK00000000	335-3	Israel	1970	+	+	+	+	+	+	-	-	+	-	+	+	+
132628	1326/28	UK	1973	+	+	+	+	+	+	-	-	+	-	+	+	+
19PM0346	2945	Germany	1992	+	+	+	+	+	+	-	-	+	-	+	+	+
19PM0348	2947	Germany	1992	+	+	+	+	+	+	-	-	+	-	+	+	+
19PM0349	2948	Germany	1992	+	+	+	+	+	+	-	-	+	-	+	+	+
19PM0350	2949	Germany	1992	+	+	+	+	+	+	-	-	+	-	+	+	+
19PM0351	2951	Germany	1994	+	+	+	+	+	+	-	-	+	-	+	+	+
20PM0240	3222	Germany	1994	+	+	+	+	+	+	-	-	+	-	+	+	+
JRXB00000000	SI69/94	Hungary	1994	+	+	+	+	+	+	-	-	+	-	+	+	+
20PM0243	3225	Germany	1995	+	+	+	+	+	+	-	-	+	-	+	+	+
20PM0245	3227	Germany	1995	+	+	+	+	+	+	-	-	+	-	+	+	+
20PM0248	3230	Germany	1996	+	+	+	+	+	+	-	-	+	-	+	+	+
20PM0252	3234	Germany	1997	+	+	+	+	+	+	-	-	+	-	+	+	+
20PM0257	3239	Germany	1998	+	+	+	+	+	+	-	-	+	-	+	+	+
20PM0260	3242	Germany	1998	+	+	+	+	+	+	-	-	+	-	+	+	+
JRXC00000000	SI54/04	Hungary	2004	+	+	+	+	+	+	-	-	+	-	+	+	+
ERR1014111	ERS846145	Italy	2006	+	+	+	+	+	+	-	-	+	-	+	+	+
ERR1014109	ERS846143	Italy	2007	+	+	+	+	+	+	-	-	+	-	+	+	+
GCA010919335	SI119944	Israel	2008	+	+	+	+	+	+	-	-	+	-	+	+	+
ERR1014118	ERS846152	Italy	2009	+	+	+	+	+	+	-	-	+	-	+	+	+
ERR1014117	ERS846151	Italy	2012	+	+	+	+	+	+	-	-	+	-	+	+	+
MIJS00000000	SI3337/12	Hungary	2012	+	+	+	+	+	+	-	-	+	-	+	+	+
ERR1014113	ERS846147	Italy	2013	+	+	+	+	+	+	-	-	+	-	+	+	+
ERR1014114	ERS846148	Italy	2013	+	+	+	+	+	+	-	-	+	-	+	+	+
MIJT00000000	SI757/13	Hungary	2013	+	+	+	+	+	+	-	-	+	-	+	+	+
MIJR00000000	SI786/13	Hungary	2013	+	+	+	+	+	+	-	-	+	-	+	+	+
20PM0261	3243	Germany	2014	+	+	+	+	+	+	-	-	+	-	+	+	+
20PM0263	3245	Germany	2014	+	+	+	+	+	+	-	-	+	-	+	+	+
ERR1014116	ERS846150	Italy	2014	+	+	+	+	+	+	-	-	+	-	+	+	+
20PM0267	3249	Germany	2015	+	+	+	+	+	+	-	-	+	-	+	+	+
20PM0268	3250	Germany	2015	+	+	+	+	+	+	-	-	+	-	+	+	+
20PM0270	3252	Germany	2015	+	+	+	+	+	+	-	-	+	-	+	+	+
20PM0271	3253	Germany	2016	+	+	+	+	+	+	-	-	+	-	+	+	+
20PM0273	3255	Germany	2016	+	+	+	+	+	+	-	-	+	-	+	+	+
20PM0275	3257	Germany	2016	+	+	+	+	+	+	-	-	+	-	+	+	+
MRUX00000000	SI1070/16	Hungary	2016	+	+	+	+	+	+	-	-	+	-	+	+	+
MRUW00000000	SI240/16	Hungary	2016	+	+	+	+	+	+	-	-	+	-	+	+	+
19PM0355	2954	Germany	2017	+	+	+	+	+	+	-	-	+	-	+	+	+
19PM0358	2957	Germany	2018	+	+	+	+	+	+	-	-	+	-	+	+	+
19PM0148	2747	Germany	2019	+	+	+	+	+	+	-	-	+	-	+	+	+
19PM0149	2748	Germany	2019	+	+	+	+	+	+	-	-	+	-	+	+	+
19PM0150	2749	Germany	2019	+	+	+	+	+	+	-	-	+	-	+	+	+
19PM0151	2750	Germany	2019	+	+	+	+	+	+	-	-	+	-	+	+	+
19PM0153	2752	Germany	2019	+	+	+	+	+	+	-	-	+	-	+	+	+
19PM0154	2753	Germany	2019	+	+	+	+	+	+	-	-	+	-	+	+	+
19PM0360	2959	Germany	2019	+	+	+	+	+	+	-	-	+	-	+	+	+
20PM0045	3027	Germany	2020	+	+	+	+	+	+	-	-	+	-	+	+	+
ERR1014119	ERS846153			+	+	+	+	+	+	-	-	+	-	+	+	+
MRUX00000000	SI1070/16 (GCA001906515)			+	+	+	+	+	+	-	-	+	-	+	+	+
MRUW00000000	SI240/16 (GCA001906535)			+	+	+	+	+	+	-	-	+	-	+	+	+
MIJS00000000	SI3337/12 (GCA001766495)			+	+	+	+	+	+	-	-	+	-	+	+	+
JRXC00000000	SI54/04			+	+	+	+	+	+	-	-	+	-	+	+	+
JRXB00000000	SI69/94			+	+	+	+	+	+	-	-	+	-	+	+	+
MIJT00000000	SI757/13 (GCA001766505)			+	+	+	+	+	+	-	-	+	-	+	+	+
MIJR00000000	SI786/13 (GCA001766515)			+	+	+	+	+	+	-	-	+	-	+	+	+
CP047882	pESI119944			+	+	+	+	+	+	-	-	+	-	+	+	+
GCA010919335	SI119944			+	+	+	+	+	+	-	-	+	-	+	+	+

## Sheet: Virulence_fimbrial_clusters
SEQUENCE ID	ISOLATE ID	CONTIG	START	END	GENE	COVERAGE	COVERAGE_MAP	GAPS	%COVERAGE	%IDENTITY	DATABASE	SOURCE
19PM0148	2747	12	83401	84450	ipfD_GVI52_23175	1-1050/1050	===============	0/0	100	100	fimbrial_clusters	This study*
19PM0148	2747	12	84607	87159	ipfC_GVI52_23170	1-2553/2553	===============	0/0	100	100	fimbrial_clusters	This study*
19PM0148	2747	12	87200	87862	ipfB_GVI52_23165	1-663/663	===============	0/0	100	100	fimbrial_clusters	This study*
19PM0148	2747	12	87984	88520	ipfA_GVI52_23160	1-537/537	===============	0/0	100	100	fimbrial_clusters	This study*
19PM0148	2747	12	95987	96751	faeI_GVI52_23095	1-765/765	===============	0/0	100	100	fimbrial_clusters	This study*
19PM0148	2747	12	96779	97570	faeH	1-792/792	===============	0/0	100	100	fimbrial_clusters	This study*
19PM0148	2747	12	98780	99271	faeF_GVI52_23080	1-492/492	===============	0/0	100	100	fimbrial_clusters	This study*
19PM0148	2747	12	99307	100092	faeE_GVI52_23075	1-786/786	===============	0/0	100	100	fimbrial_clusters	This study*
19PM0148	2747	12	100115	102547	faeD	1-2433/2433	===============	0/0	100	100	fimbrial_clusters	This study*
19PM0148	2747	12	102572	103111	faeC_GVI52_23065	1-540/540	===============	0/0	100	100	fimbrial_clusters	This study*
19PM0149	2748	19	20554	21603	ipfD_GVI52_23175	1-1050/1050	===============	0/0	100	100	fimbrial_clusters	This study*
19PM0149	2748	19	21760	24312	ipfC_GVI52_23170	1-2553/2553	===============	0/0	100	100	fimbrial_clusters	This study*
19PM0149	2748	19	24353	25015	ipfB_GVI52_23165	1-663/663	===============	0/0	100	100	fimbrial_clusters	This study*
19PM0149	2748	19	25137	25673	ipfA_GVI52_23160	1-537/537	===============	0/0	100	100	fimbrial_clusters	This study*
19PM0149	2748	19	33140	33904	faeI_GVI52_23095	1-765/765	===============	0/0	100	100	fimbrial_clusters	This study*
19PM0149	2748	19	33932	34723	faeH	1-792/792	===============	0/0	100	100	fimbrial_clusters	This study*
19PM0149	2748	19	35933	36424	faeF_GVI52_23080	1-492/492	===============	0/0	100	100	fimbrial_clusters	This study*
19PM0149	2748	19	36460	37245	faeE_GVI52_23075	1-786/786	===============	0/0	100	100	fimbrial_clusters	This study*
19PM0149	2748	19	37268	39700	faeD	1-2433/2433	===============	0/0	100	100	fimbrial_clusters	This study*
19PM0149	2748	19	39725	40264	faeC_GVI52_23065	1-540/540	===============	0/0	100	100	fimbrial_clusters	This study*
19PM0150	2749	13	83402	84451	ipfD_GVI52_23175	1-1050/1050	===============	0/0	100	100	fimbrial_clusters	This study*
19PM0150	2749	13	84608	87160	ipfC_GVI52_23170	1-2553/2553	===============	0/0	100	100	fimbrial_clusters	This study*
19PM0150	2749	13	87201	87863	ipfB_GVI52_23165	1-663/663	===============	0/0	100	100	fimbrial_clusters	This study*
19PM0150	2749	13	87985	88521	ipfA_GVI52_23160	1-537/537	===============	0/0	100	100	fimbrial_clusters	This study*
19PM0150	2749	13	95988	96752	faeI_GVI52_23095	1-765/765	===============	0/0	100	99.87	fimbrial_clusters	This study*
19PM0150	2749	13	96780	97571	faeH	1-792/792	===============	0/0	100	100	fimbrial_clusters	This study*
19PM0150	2749	13	98781	99272	faeF_GVI52_23080	1-492/492	===============	0/0	100	100	fimbrial_clusters	This study*
19PM0150	2749	13	99308	100093	faeE_GVI52_23075	1-786/786	===============	0/0	100	100	fimbrial_clusters	This study*
19PM0150	2749	13	100116	102548	faeD	1-2433/2433	===============	0/0	100	100	fimbrial_clusters	This study*
19PM0150	2749	13	102573	103112	faeC_GVI52_23065	1-540/540	===============	0/0	100	100	fimbrial_clusters	This study*
19PM0151	2750	11	27605	28144	faeC_GVI52_23065	1-540/540	===============	0/0	100	100	fimbrial_clusters	This study*
19PM0151	2750	11	28169	30601	faeD	1-2433/2433	===============	0/0	100	100	fimbrial_clusters	This study*
19PM0151	2750	11	30624	31409	faeE_GVI52_23075	1-786/786	===============	0/0	100	100	fimbrial_clusters	This study*
19PM0151	2750	11	31445	31936	faeF_GVI52_23080	1-492/492	===============	0/0	100	100	fimbrial_clusters	This study*
19PM0151	2750	11	33146	33937	faeH	1-792/792	===============	0/0	100	100	fimbrial_clusters	This study*
19PM0151	2750	11	33965	34729	faeI_GVI52_23095	1-765/765	===============	0/0	100	100	fimbrial_clusters	This study*
19PM0151	2750	11	42196	42732	ipfA_GVI52_23160	1-537/537	===============	0/0	100	100	fimbrial_clusters	This study*
19PM0151	2750	11	42854	43516	ipfB_GVI52_23165	1-663/663	===============	0/0	100	100	fimbrial_clusters	This study*
19PM0151	2750	11	43557	46109	ipfC_GVI52_23170	1-2553/2553	===============	0/0	100	100	fimbrial_clusters	This study*
19PM0151	2750	11	46266	47315	ipfD_GVI52_23175	1-1050/1050	===============	0/0	100	100	fimbrial_clusters	This study*
19PM0153	2752	17	27605	28144	faeC_GVI52_23065	1-540/540	===============	0/0	100	100	fimbrial_clusters	This study*
19PM0153	2752	17	28169	30601	faeD	1-2433/2433	===============	0/0	100	100	fimbrial_clusters	This study*
19PM0153	2752	17	30624	31409	faeE_GVI52_23075	1-786/786	===============	0/0	100	100	fimbrial_clusters	This study*
19PM0153	2752	17	31445	31936	faeF_GVI52_23080	1-492/492	===============	0/0	100	100	fimbrial_clusters	This study*
19PM0153	2752	17	33146	33937	faeH	1-792/792	===============	0/0	100	100	fimbrial_clusters	This study*
19PM0153	2752	17	33965	34729	faeI_GVI52_23095	1-765/765	===============	0/0	100	100	fimbrial_clusters	This study*
19PM0153	2752	17	42196	42732	ipfA_GVI52_23160	1-537/537	===============	0/0	100	100	fimbrial_clusters	This study*
19PM0153	2752	17	42854	43516	ipfB_GVI52_23165	1-663/663	===============	0/0	100	100	fimbrial_clusters	This study*
19PM0153	2752	17	43557	46109	ipfC_GVI52_23170	1-2553/2553	===============	0/0	100	100	fimbrial_clusters	This study*
19PM0153	2752	17	46266	47315	ipfD_GVI52_23175	1-1050/1050	===============	0/0	100	100	fimbrial_clusters	This study*
19PM0154	2753	13	83402	84451	ipfD_GVI52_23175	1-1050/1050	===============	0/0	100	100	fimbrial_clusters	This study*
19PM0154	2753	13	84608	87160	ipfC_GVI52_23170	1-2553/2553	===============	0/0	100	100	fimbrial_clusters	This study*
19PM0154	2753	13	87201	87863	ipfB_GVI52_23165	1-663/663	===============	0/0	100	100	fimbrial_clusters	This study*
19PM0154	2753	13	87985	88521	ipfA_GVI52_23160	1-537/537	===============	0/0	100	100	fimbrial_clusters	This study*
19PM0154	2753	13	95988	96752	faeI_GVI52_23095	1-765/765	===============	0/0	100	100	fimbrial_clusters	This study*
19PM0154	2753	13	96780	97571	faeH	1-792/792	===============	0/0	100	100	fimbrial_clusters	This study*
19PM0154	2753	13	98781	99272	faeF_GVI52_23080	1-492/492	===============	0/0	100	100	fimbrial_clusters	This study*
19PM0154	2753	13	99308	100093	faeE_GVI52_23075	1-786/786	===============	0/0	100	100	fimbrial_clusters	This study*
19PM0154	2753	13	100116	102548	faeD	1-2433/2433	===============	0/0	100	100	fimbrial_clusters	This study*
19PM0154	2753	13	102573	103112	faeC_GVI52_23065	1-540/540	===============	0/0	100	100	fimbrial_clusters	This study*
19PM0355	2954	22	27605	28144	faeC_GVI52_23065	1-540/540	===============	0/0	100	100	fimbrial_clusters	This study*
19PM0355	2954	22	28169	30601	faeD	1-2433/2433	===============	0/0	100	100	fimbrial_clusters	This study*
19PM0355	2954	22	30624	31409	faeE_GVI52_23075	1-786/786	===============	0/0	100	100	fimbrial_clusters	This study*
19PM0355	2954	22	31445	31936	faeF_GVI52_23080	1-492/492	===============	0/0	100	100	fimbrial_clusters	This study*
19PM0355	2954	22	33146	33937	faeH	1-792/792	===============	0/0	100	100	fimbrial_clusters	This study*
19PM0355	2954	22	33965	34729	faeI_GVI52_23095	1-765/765	===============	0/0	100	100	fimbrial_clusters	This study*
19PM0355	2954	22	42196	42732	ipfA_GVI52_23160	1-537/537	===============	0/0	100	100	fimbrial_clusters	This study*
19PM0355	2954	22	42854	43516	ipfB_GVI52_23165	1-663/663	===============	0/0	100	100	fimbrial_clusters	This study*
19PM0355	2954	22	43557	46109	ipfC_GVI52_23170	1-2553/2553	===============	0/0	100	100	fimbrial_clusters	This study*
19PM0355	2954	22	46266	47315	ipfD_GVI52_23175	1-1050/1050	===============	0/0	100	100	fimbrial_clusters	This study*
19PM0358	2957	16	27605	28144	faeC_GVI52_23065	1-540/540	===============	0/0	100	100	fimbrial_clusters	This study*
19PM0358	2957	16	28169	30601	faeD	1-2433/2433	===============	0/0	100	100	fimbrial_clusters	This study*
19PM0358	2957	16	30624	31409	faeE_GVI52_23075	1-786/786	===============	0/0	100	100	fimbrial_clusters	This study*
19PM0358	2957	16	31445	31936	faeF_GVI52_23080	1-492/492	===============	0/0	100	100	fimbrial_clusters	This study*
19PM0358	2957	16	33146	33937	faeH	1-792/792	===============	0/0	100	100	fimbrial_clusters	This study*
19PM0358	2957	16	33965	34729	faeI_GVI52_23095	1-765/765	===============	0/0	100	100	fimbrial_clusters	This study*
19PM0358	2957	16	42196	42732	ipfA_GVI52_23160	1-537/537	===============	0/0	100	100	fimbrial_clusters	This study*
19PM0358	2957	16	42854	43516	ipfB_GVI52_23165	1-663/663	===============	0/0	100	100	fimbrial_clusters	This study*
19PM0358	2957	16	43557	46109	ipfC_GVI52_23170	1-2553/2553	===============	0/0	100	100	fimbrial_clusters	This study*
19PM0358	2957	16	46266	47315	ipfD_GVI52_23175	1-1050/1050	===============	0/0	100	100	fimbrial_clusters	This study*
19PM0360	2959	23	27605	28144	faeC_GVI52_23065	1-540/540	===============	0/0	100	100	fimbrial_clusters	This study*
19PM0360	2959	23	28169	30601	faeD	1-2433/2433	===============	0/0	100	100	fimbrial_clusters	This study*
19PM0360	2959	23	30624	31409	faeE_GVI52_23075	1-786/786	===============	0/0	100	100	fimbrial_clusters	This study*
19PM0360	2959	23	31445	31936	faeF_GVI52_23080	1-492/492	===============	0/0	100	100	fimbrial_clusters	This study*
19PM0360	2959	23	33146	33937	faeH	1-792/792	===============	0/0	100	100	fimbrial_clusters	This study*
19PM0360	2959	23	33965	34729	faeI_GVI52_23095	1-765/765	===============	0/0	100	100	fimbrial_clusters	This study*
19PM0360	2959	23	42196	42732	ipfA_GVI52_23160	1-537/537	===============	0/0	100	100	fimbrial_clusters	This study*
19PM0360	2959	23	42854	43516	ipfB_GVI52_23165	1-663/663	===============	0/0	100	100	fimbrial_clusters	This study*
19PM0360	2959	23	43557	46109	ipfC_GVI52_23170	1-2553/2553	===============	0/0	100	100	fimbrial_clusters	This study*
19PM0360	2959	23	46266	47315	ipfD_GVI52_23175	1-1050/1050	===============	0/0	100	100	fimbrial_clusters	This study*
20PM0045	3027	17	14475	15524	ipfD_GVI52_23175	1-1050/1050	===============	0/0	100	100	fimbrial_clusters	This study*
20PM0045	3027	17	15681	18233	ipfC_GVI52_23170	1-2553/2553	===============	0/0	100	100	fimbrial_clusters	This study*
20PM0045	3027	17	18274	18936	ipfB_GVI52_23165	1-663/663	===============	0/0	100	100	fimbrial_clusters	This study*
20PM0045	3027	17	19058	19594	ipfA_GVI52_23160	1-537/537	===============	0/0	100	100	fimbrial_clusters	This study*
20PM0045	3027	17	27061	27825	faeI_GVI52_23095	1-765/765	===============	0/0	100	100	fimbrial_clusters	This study*
20PM0045	3027	17	27853	28644	faeH	1-792/792	===============	0/0	100	100	fimbrial_clusters	This study*
20PM0045	3027	17	29854	30345	faeF_GVI52_23080	1-492/492	===============	0/0	100	100	fimbrial_clusters	This study*
20PM0045	3027	17	30381	31166	faeE_GVI52_23075	1-786/786	===============	0/0	100	100	fimbrial_clusters	This study*
20PM0045	3027	17	31189	33621	faeD	1-2433/2433	===============	0/0	100	100	fimbrial_clusters	This study*
20PM0045	3027	17	33646	34185	faeC_GVI52_23065	1-540/540	===============	0/0	100	100	fimbrial_clusters	This study*
20PM0261	3243	14	27605	28144	faeC_GVI52_23065	1-540/540	===============	0/0	100	100	fimbrial_clusters	This study*
20PM0261	3243	14	28169	30601	faeD	1-2433/2433	===============	0/0	100	100	fimbrial_clusters	This study*
20PM0261	3243	14	30624	31409	faeE_GVI52_23075	1-786/786	===============	0/0	100	100	fimbrial_clusters	This study*
20PM0261	3243	14	31445	31936	faeF_GVI52_23080	1-492/492	===============	0/0	100	100	fimbrial_clusters	This study*
20PM0261	3243	14	33146	33937	faeH	1-792/792	===============	0/0	100	100	fimbrial_clusters	This study*
20PM0261	3243	14	33965	34729	faeI_GVI52_23095	1-765/765	===============	0/0	100	100	fimbrial_clusters	This study*
20PM0261	3243	14	42196	42732	ipfA_GVI52_23160	1-537/537	===============	0/0	100	100	fimbrial_clusters	This study*
20PM0261	3243	14	42854	43516	ipfB_GVI52_23165	1-663/663	===============	0/0	100	100	fimbrial_clusters	This study*
20PM0261	3243	14	43557	46109	ipfC_GVI52_23170	1-2553/2553	===============	0/0	100	100	fimbrial_clusters	This study*
20PM0261	3243	14	46266	47315	ipfD_GVI52_23175	1-1050/1050	===============	0/0	100	100	fimbrial_clusters	This study*
20PM0267	3249	12	27605	28144	faeC_GVI52_23065	1-540/540	===============	0/0	100	100	fimbrial_clusters	This study*
20PM0267	3249	12	28169	30601	faeD	1-2433/2433	===============	0/0	100	100	fimbrial_clusters	This study*
20PM0267	3249	12	30624	31409	faeE_GVI52_23075	1-786/786	===============	0/0	100	100	fimbrial_clusters	This study*
20PM0267	3249	12	31445	31936	faeF_GVI52_23080	1-492/492	===============	0/0	100	100	fimbrial_clusters	This study*
20PM0267	3249	12	33146	33937	faeH	1-792/792	===============	0/0	100	100	fimbrial_clusters	This study*
20PM0267	3249	12	33965	34729	faeI_GVI52_23095	1-765/765	===============	0/0	100	100	fimbrial_clusters	This study*
20PM0267	3249	12	42196	42732	ipfA_GVI52_23160	1-537/537	===============	0/0	100	100	fimbrial_clusters	This study*
20PM0267	3249	12	42854	43516	ipfB_GVI52_23165	1-663/663	===============	0/0	100	100	fimbrial_clusters	This study*
20PM0267	3249	12	43557	46109	ipfC_GVI52_23170	1-2553/2553	===============	0/0	100	100	fimbrial_clusters	This study*
20PM0267	3249	12	46266	47315	ipfD_GVI52_23175	1-1050/1050	===============	0/0	100	100	fimbrial_clusters	This study*
20PM0270	3252	10	27605	28144	faeC_GVI52_23065	1-540/540	===============	0/0	100	100	fimbrial_clusters	This study*
20PM0270	3252	10	28169	30601	faeD	1-2433/2433	===============	0/0	100	100	fimbrial_clusters	This study*
20PM0270	3252	10	30624	31409	faeE_GVI52_23075	1-786/786	===============	0/0	100	100	fimbrial_clusters	This study*
20PM0270	3252	10	31445	31936	faeF_GVI52_23080	1-492/492	===============	0/0	100	100	fimbrial_clusters	This study*
20PM0270	3252	10	33146	33937	faeH	1-792/792	===============	0/0	100	100	fimbrial_clusters	This study*
20PM0270	3252	10	33965	34729	faeI_GVI52_23095	1-765/765	===============	0/0	100	100	fimbrial_clusters	This study*
20PM0270	3252	10	42196	42732	ipfA_GVI52_23160	1-537/537	===============	0/0	100	100	fimbrial_clusters	This study*
20PM0270	3252	10	42854	43516	ipfB_GVI52_23165	1-663/663	===============	0/0	100	100	fimbrial_clusters	This study*
20PM0270	3252	10	43557	46109	ipfC_GVI52_23170	1-2553/2553	===============	0/0	100	100	fimbrial_clusters	This study*
20PM0270	3252	10	46266	47315	ipfD_GVI52_23175	1-1050/1050	===============	0/0	100	100	fimbrial_clusters	This study*
20PM0271	3253	32	6240	7289	ipfD_GVI52_23175	1-1050/1050	===============	0/0	100	100	fimbrial_clusters	This study*
20PM0271	3253	32	7446	9998	ipfC_GVI52_23170	1-2553/2553	===============	0/0	100	99.96	fimbrial_clusters	This study*
20PM0271	3253	32	10039	10701	ipfB_GVI52_23165	1-663/663	===============	0/0	100	100	fimbrial_clusters	This study*
20PM0271	3253	32	10823	11359	ipfA_GVI52_23160	1-537/537	===============	0/0	100	100	fimbrial_clusters	This study*
20PM0271	3253	32	18826	19590	faeI_GVI52_23095	1-765/765	===============	0/0	100	100	fimbrial_clusters	This study*
20PM0271	3253	32	19618	20409	faeH	1-792/792	===============	0/0	100	99.87	fimbrial_clusters	This study*
20PM0271	3253	32	21619	22110	faeF_GVI52_23080	1-492/492	===============	0/0	100	100	fimbrial_clusters	This study*
20PM0271	3253	32	22146	22931	faeE_GVI52_23075	1-786/786	===============	0/0	100	100	fimbrial_clusters	This study*
20PM0271	3253	32	22954	25386	faeD	1-2433/2433	===============	0/0	100	100	fimbrial_clusters	This study*
20PM0271	3253	32	25411	25950	faeC_GVI52_23065	1-540/540	===============	0/0	100	100	fimbrial_clusters	This study*
20PM0275	3257	28	656	1195	faeC_GVI52_23065	1-540/540	===============	0/0	100	100	fimbrial_clusters	This study*
20PM0275	3257	28	1220	3652	faeD	1-2433/2433	===============	0/0	100	100	fimbrial_clusters	This study*
20PM0275	3257	28	3675	4460	faeE_GVI52_23075	1-786/786	===============	0/0	100	100	fimbrial_clusters	This study*
20PM0275	3257	28	4496	4987	faeF_GVI52_23080	1-492/492	===============	0/0	100	100	fimbrial_clusters	This study*
20PM0275	3257	28	6197	6988	faeH	1-792/792	===============	0/0	100	100	fimbrial_clusters	This study*
20PM0275	3257	28	7016	7780	faeI_GVI52_23095	1-765/765	===============	0/0	100	100	fimbrial_clusters	This study*
20PM0275	3257	28	15247	15783	ipfA_GVI52_23160	1-537/537	===============	0/0	100	100	fimbrial_clusters	This study*
20PM0275	3257	28	15905	16567	ipfB_GVI52_23165	1-663/663	===============	0/0	100	100	fimbrial_clusters	This study*
20PM0275	3257	28	16608	19160	ipfC_GVI52_23170	1-2553/2553	===============	0/0	100	100	fimbrial_clusters	This study*
20PM0275	3257	28	19317	20366	ipfD_GVI52_23175	1-1050/1050	===============	0/0	100	100	fimbrial_clusters	This study*
ERR1014109	ERS846143	19	27602	28141	faeC_GVI52_23065	1-540/540	===============	0/0	100	100	fimbrial_clusters	This study*
ERR1014109	ERS846143	19	28166	30598	faeD	1-2433/2433	===============	0/0	100	100	fimbrial_clusters	This study*
ERR1014109	ERS846143	19	30621	31406	faeE_GVI52_23075	1-786/786	===============	0/0	100	100	fimbrial_clusters	This study*
ERR1014109	ERS846143	19	31442	31933	faeF_GVI52_23080	1-492/492	===============	0/0	100	100	fimbrial_clusters	This study*
ERR1014109	ERS846143	19	33143	33934	faeH	1-792/792	===============	0/0	100	100	fimbrial_clusters	This study*
ERR1014109	ERS846143	19	33962	34726	faeI_GVI52_23095	1-765/765	===============	0/0	100	100	fimbrial_clusters	This study*
ERR1014109	ERS846143	19	42194	42730	ipfA_GVI52_23160	1-537/537	===============	0/0	100	100	fimbrial_clusters	This study*
ERR1014109	ERS846143	19	42852	43514	ipfB_GVI52_23165	1-663/663	===============	0/0	100	100	fimbrial_clusters	This study*
ERR1014109	ERS846143	19	43555	46107	ipfC_GVI52_23170	1-2553/2553	===============	0/0	100	100	fimbrial_clusters	This study*
ERR1014109	ERS846143	19	46264	47313	ipfD_GVI52_23175	1-1050/1050	===============	0/0	100	100	fimbrial_clusters	This study*
ERR1014113	ERS846147	12	27626	28165	faeC_GVI52_23065	1-540/540	===============	0/0	100	100	fimbrial_clusters	This study*
ERR1014113	ERS846147	12	28190	30622	faeD	1-2433/2433	===============	0/0	100	99.96	fimbrial_clusters	This study*
ERR1014113	ERS846147	12	30645	31430	faeE_GVI52_23075	1-786/786	===============	0/0	100	100	fimbrial_clusters	This study*
ERR1014113	ERS846147	12	31466	31957	faeF_GVI52_23080	1-492/492	===============	0/0	100	100	fimbrial_clusters	This study*
ERR1014113	ERS846147	12	33167	33958	faeH	1-792/792	===============	0/0	100	100	fimbrial_clusters	This study*
ERR1014113	ERS846147	12	33986	34750	faeI_GVI52_23095	1-765/765	===============	0/0	100	100	fimbrial_clusters	This study*
ERR1014113	ERS846147	12	42217	42753	ipfA_GVI52_23160	1-537/537	===============	0/0	100	100	fimbrial_clusters	This study*
ERR1014113	ERS846147	12	42875	43537	ipfB_GVI52_23165	1-663/663	===============	0/0	100	100	fimbrial_clusters	This study*
ERR1014113	ERS846147	12	43578	46130	ipfC_GVI52_23170	1-2553/2553	===============	0/0	100	100	fimbrial_clusters	This study*
ERR1014113	ERS846147	12	46287	47336	ipfD_GVI52_23175	1-1050/1050	===============	0/0	100	100	fimbrial_clusters	This study*
ERR1014114	ERS846148	18	27626	28165	faeC_GVI52_23065	1-540/540	===============	0/0	100	100	fimbrial_clusters	This study*
ERR1014114	ERS846148	18	28190	30622	faeD	1-2433/2433	===============	0/0	100	99.96	fimbrial_clusters	This study*
ERR1014114	ERS846148	18	30645	31430	faeE_GVI52_23075	1-786/786	===============	0/0	100	100	fimbrial_clusters	This study*
ERR1014114	ERS846148	18	31466	31957	faeF_GVI52_23080	1-492/492	===============	0/0	100	100	fimbrial_clusters	This study*
ERR1014114	ERS846148	18	33167	33958	faeH	1-792/792	===============	0/0	100	100	fimbrial_clusters	This study*
ERR1014114	ERS846148	18	33986	34750	faeI_GVI52_23095	1-765/765	===============	0/0	100	100	fimbrial_clusters	This study*
ERR1014114	ERS846148	18	42217	42753	ipfA_GVI52_23160	1-537/537	===============	0/0	100	100	fimbrial_clusters	This study*
ERR1014114	ERS846148	18	42875	43537	ipfB_GVI52_23165	1-663/663	===============	0/0	100	100	fimbrial_clusters	This study*
ERR1014114	ERS846148	18	43578	46130	ipfC_GVI52_23170	1-2553/2553	===============	0/0	100	100	fimbrial_clusters	This study*
ERR1014114	ERS846148	18	46287	47336	ipfD_GVI52_23175	1-1050/1050	===============	0/0	100	100	fimbrial_clusters	This study*
ERR1014116	ERS846150	18	27626	28165	faeC_GVI52_23065	1-540/540	===============	0/0	100	100	fimbrial_clusters	This study*
ERR1014116	ERS846150	18	28190	30622	faeD	1-2433/2433	===============	0/0	100	99.96	fimbrial_clusters	This study*
ERR1014116	ERS846150	18	30645	31430	faeE_GVI52_23075	1-786/786	===============	0/0	100	100	fimbrial_clusters	This study*
ERR1014116	ERS846150	18	31466	31957	faeF_GVI52_23080	1-492/492	===============	0/0	100	100	fimbrial_clusters	This study*
ERR1014116	ERS846150	18	33167	33958	faeH	1-792/792	===============	0/0	100	100	fimbrial_clusters	This study*
ERR1014116	ERS846150	18	33986	34750	faeI_GVI52_23095	1-765/765	===============	0/0	100	100	fimbrial_clusters	This study*
ERR1014116	ERS846150	18	42217	42753	ipfA_GVI52_23160	1-537/537	===============	0/0	100	100	fimbrial_clusters	This study*
ERR1014116	ERS846150	18	42875	43537	ipfB_GVI52_23165	1-663/663	===============	0/0	100	100	fimbrial_clusters	This study*
ERR1014116	ERS846150	18	43578	46130	ipfC_GVI52_23170	1-2553/2553	===============	0/0	100	100	fimbrial_clusters	This study*
ERR1014116	ERS846150	18	46287	47336	ipfD_GVI52_23175	1-1050/1050	===============	0/0	100	100	fimbrial_clusters	This study*
ERR1014117	ERS846151	18	27618	28157	faeC_GVI52_23065	1-540/540	===============	0/0	100	100	fimbrial_clusters	This study*
ERR1014117	ERS846151	18	28182	30614	faeD	1-2433/2433	===============	0/0	100	99.96	fimbrial_clusters	This study*
ERR1014117	ERS846151	18	30637	31422	faeE_GVI52_23075	1-786/786	===============	0/0	100	100	fimbrial_clusters	This study*
ERR1014117	ERS846151	18	31458	31949	faeF_GVI52_23080	1-492/492	===============	0/0	100	100	fimbrial_clusters	This study*
ERR1014117	ERS846151	18	33159	33950	faeH	1-792/792	===============	0/0	100	100	fimbrial_clusters	This study*
ERR1014117	ERS846151	18	33978	34742	faeI_GVI52_23095	1-765/765	===============	0/0	100	100	fimbrial_clusters	This study*
ERR1014117	ERS846151	18	42209	42745	ipfA_GVI52_23160	1-537/537	===============	0/0	100	100	fimbrial_clusters	This study*
ERR1014117	ERS846151	18	42867	43529	ipfB_GVI52_23165	1-663/663	===============	0/0	100	100	fimbrial_clusters	This study*
ERR1014117	ERS846151	18	43570	46122	ipfC_GVI52_23170	1-2553/2553	===============	0/0	100	100	fimbrial_clusters	This study*
ERR1014117	ERS846151	18	46279	47328	ipfD_GVI52_23175	1-1050/1050	===============	0/0	100	100	fimbrial_clusters	This study*
ERR1014118	ERS846152	17	20540	21589	ipfD_GVI52_23175	1-1050/1050	===============	0/0	100	100	fimbrial_clusters	This study*
ERR1014118	ERS846152	17	21746	24298	ipfC_GVI52_23170	1-2553/2553	===============	0/0	100	100	fimbrial_clusters	This study*
ERR1014118	ERS846152	17	24339	25001	ipfB_GVI52_23165	1-663/663	===============	0/0	100	100	fimbrial_clusters	This study*
ERR1014118	ERS846152	17	25123	25659	ipfA_GVI52_23160	1-537/537	===============	0/0	100	100	fimbrial_clusters	This study*
ERR1014118	ERS846152	17	33127	33891	faeI_GVI52_23095	1-765/765	===============	0/0	100	100	fimbrial_clusters	This study*
ERR1014118	ERS846152	17	33919	34710	faeH	1-792/792	===============	0/0	100	100	fimbrial_clusters	This study*
ERR1014118	ERS846152	17	35920	36411	faeF_GVI52_23080	1-492/492	===============	0/0	100	100	fimbrial_clusters	This study*
ERR1014118	ERS846152	17	36447	37232	faeE_GVI52_23075	1-786/786	===============	0/0	100	100	fimbrial_clusters	This study*
ERR1014118	ERS846152	17	37255	39687	faeD	1-2433/2433	===============	0/0	100	100	fimbrial_clusters	This study*
ERR1014118	ERS846152	17	39712	40251	faeC_GVI52_23065	1-540/540	===============	0/0	100	100	fimbrial_clusters	This study*
JRXC01000000	SI54/04	1	24232	25281	ipfD_GVI52_23175	1-1050/1050	===============	0/0	100	100	fimbrial_clusters	This study*
JRXC01000000	SI54/04	1	25438	27990	ipfC_GVI52_23170	1-2553/2553	===============	0/0	100	100	fimbrial_clusters	This study*
JRXC01000000	SI54/04	1	28031	28693	ipfB_GVI52_23165	1-663/663	===============	0/0	100	100	fimbrial_clusters	This study*
JRXC01000000	SI54/04	1	28815	29351	ipfA_GVI52_23160	1-537/537	===============	0/0	100	100	fimbrial_clusters	This study*
JRXC01000000	SI54/04	1	36818	37582	faeI_GVI52_23095	1-765/765	===============	0/0	100	100	fimbrial_clusters	This study*
JRXC01000000	SI54/04	1	37610	38401	faeH	1-792/792	===============	0/0	100	100	fimbrial_clusters	This study*
JRXC01000000	SI54/04	1	39611	40102	faeF_GVI52_23080	1-492/492	===============	0/0	100	100	fimbrial_clusters	This study*
JRXC01000000	SI54/04	1	40138	40923	faeE_GVI52_23075	1-786/786	===============	0/0	100	100	fimbrial_clusters	This study*
JRXC01000000	SI54/04	1	40946	43378	faeD	1-2433/2433	===============	0/0	100	100	fimbrial_clusters	This study*
JRXC01000000	SI54/04	1	43403	43942	faeC_GVI52_23065	1-540/540	===============	0/0	100	100	fimbrial_clusters	This study*
MIJR01000000	SI786/13	1	20423	21472	ipfD_GVI52_23175	1-1050/1050	===============	0/0	100	100	fimbrial_clusters	This study*
MIJR01000000	SI786/13	1	21629	24181	ipfC_GVI52_23170	1-2553/2553	===============	0/0	100	100	fimbrial_clusters	This study*
MIJR01000000	SI786/13	1	24222	24884	ipfB_GVI52_23165	1-663/663	===============	0/0	100	100	fimbrial_clusters	This study*
MIJR01000000	SI786/13	1	25006	25542	ipfA_GVI52_23160	1-537/537	===============	0/0	100	100	fimbrial_clusters	This study*
MIJR01000000	SI786/13	1	33009	33773	faeI_GVI52_23095	1-765/765	===============	0/0	100	100	fimbrial_clusters	This study*
MIJR01000000	SI786/13	1	33801	34592	faeH	1-792/792	===============	0/0	100	100	fimbrial_clusters	This study*
MIJR01000000	SI786/13	1	35802	36293	faeF_GVI52_23080	1-492/492	===============	0/0	100	100	fimbrial_clusters	This study*
MIJR01000000	SI786/13	1	36329	37114	faeE_GVI52_23075	1-786/786	===============	0/0	100	100	fimbrial_clusters	This study*
MIJR01000000	SI786/13	1	37137	39569	faeD	1-2433/2433	===============	0/0	100	100	fimbrial_clusters	This study*
MIJR01000000	SI786/13	1	39594	40133	faeC_GVI52_23065	1-540/540	===============	0/0	100	100	fimbrial_clusters	This study*
MIJS01000000	SI3337/12	1	20423	21472	ipfD_GVI52_23175	1-1050/1050	===============	0/0	100	100	fimbrial_clusters	This study*
MIJS01000000	SI3337/12	1	21629	24181	ipfC_GVI52_23170	1-2553/2553	===============	0/0	100	100	fimbrial_clusters	This study*
MIJS01000000	SI3337/12	1	24222	24884	ipfB_GVI52_23165	1-663/663	===============	0/0	100	100	fimbrial_clusters	This study*
MIJS01000000	SI3337/12	1	25006	25542	ipfA_GVI52_23160	1-537/537	===============	0/0	100	100	fimbrial_clusters	This study*
MIJS01000000	SI3337/12	1	33009	33773	faeI_GVI52_23095	1-765/765	===============	0/0	100	100	fimbrial_clusters	This study*
MIJS01000000	SI3337/12	1	33801	34592	faeH	1-792/792	===============	0/0	100	100	fimbrial_clusters	This study*
MIJS01000000	SI3337/12	1	35802	36293	faeF_GVI52_23080	1-492/492	===============	0/0	100	100	fimbrial_clusters	This study*
MIJS01000000	SI3337/12	1	36329	37114	faeE_GVI52_23075	1-786/786	===============	0/0	100	100	fimbrial_clusters	This study*
MIJS01000000	SI3337/12	1	37137	39569	faeD	1-2433/2433	===============	0/0	100	100	fimbrial_clusters	This study*
MIJS01000000	SI3337/12	1	39594	40133	faeC_GVI52_23065	1-540/540	===============	0/0	100	100	fimbrial_clusters	This study*
MIJT01000000	SI757/13	1	20423	21472	ipfD_GVI52_23175	1-1050/1050	===============	0/0	100	100	fimbrial_clusters	This study*
MIJT01000000	SI757/13	1	21629	24181	ipfC_GVI52_23170	1-2553/2553	===============	0/0	100	100	fimbrial_clusters	This study*
MIJT01000000	SI757/13	1	24222	24884	ipfB_GVI52_23165	1-663/663	===============	0/0	100	100	fimbrial_clusters	This study*
MIJT01000000	SI757/13	1	25006	25542	ipfA_GVI52_23160	1-537/537	===============	0/0	100	100	fimbrial_clusters	This study*
MIJT01000000	SI757/13	1	33009	33773	faeI_GVI52_23095	1-765/765	===============	0/0	100	100	fimbrial_clusters	This study*
MIJT01000000	SI757/13	1	33801	34592	faeH	1-792/792	===============	0/0	100	100	fimbrial_clusters	This study*
MIJT01000000	SI757/13	1	35802	36293	faeF_GVI52_23080	1-492/492	===============	0/0	100	100	fimbrial_clusters	This study*
MIJT01000000	SI757/13	1	36329	37114	faeE_GVI52_23075	1-786/786	===============	0/0	100	100	fimbrial_clusters	This study*
MIJT01000000	SI757/13	1	37137	39569	faeD	1-2433/2433	===============	0/0	100	100	fimbrial_clusters	This study*
MIJT01000000	SI757/13	1	39594	40133	faeC_GVI52_23065	1-540/540	===============	0/0	100	100	fimbrial_clusters	This study*
MRUW01000000	SI240/16	1	20423	21472	ipfD_GVI52_23175	1-1050/1050	===============	0/0	100	100	fimbrial_clusters	This study*
MRUW01000000	SI240/16	1	21629	24181	ipfC_GVI52_23170	1-2553/2553	===============	0/0	100	100	fimbrial_clusters	This study*
MRUW01000000	SI240/16	1	24222	24884	ipfB_GVI52_23165	1-663/663	===============	0/0	100	100	fimbrial_clusters	This study*
MRUW01000000	SI240/16	1	25006	25542	ipfA_GVI52_23160	1-537/537	===============	0/0	100	100	fimbrial_clusters	This study*
MRUW01000000	SI240/16	1	33009	33773	faeI_GVI52_23095	1-765/765	===============	0/0	100	100	fimbrial_clusters	This study*
MRUW01000000	SI240/16	1	33801	34592	faeH	1-792/792	===============	0/0	100	100	fimbrial_clusters	This study*
MRUW01000000	SI240/16	1	35802	36293	faeF_GVI52_23080	1-492/492	===============	0/0	100	100	fimbrial_clusters	This study*
MRUW01000000	SI240/16	1	36329	37114	faeE_GVI52_23075	1-786/786	===============	0/0	100	100	fimbrial_clusters	This study*
MRUW01000000	SI240/16	1	37137	39569	faeD	1-2433/2433	===============	0/0	100	100	fimbrial_clusters	This study*
MRUW01000000	SI240/16	1	39594	40133	faeC_GVI52_23065	1-540/540	===============	0/0	100	100	fimbrial_clusters	This study*
MRUX01000000	SI1070/16	1	20405	21454	ipfD_GVI52_23175	1-1050/1050	===============	0/0	100	100	fimbrial_clusters	This study*
MRUX01000000	SI1070/16	1	21611	24163	ipfC_GVI52_23170	1-2553/2553	===============	0/0	100	100	fimbrial_clusters	This study*
MRUX01000000	SI1070/16	1	24204	24866	ipfB_GVI52_23165	1-663/663	===============	0/0	100	100	fimbrial_clusters	This study*
MRUX01000000	SI1070/16	1	24988	25524	ipfA_GVI52_23160	1-537/537	===============	0/0	100	100	fimbrial_clusters	This study*
MRUX01000000	SI1070/16	1	32991	33755	faeI_GVI52_23095	1-765/765	===============	0/0	100	100	fimbrial_clusters	This study*
MRUX01000000	SI1070/16	1	33783	34574	faeH	1-792/792	===============	0/0	100	100	fimbrial_clusters	This study*
MRUX01000000	SI1070/16	1	35784	36275	faeF_GVI52_23080	1-492/492	===============	0/0	100	100	fimbrial_clusters	This study*
MRUX01000000	SI1070/16	1	36311	37096	faeE_GVI52_23075	1-786/786	===============	0/0	100	100	fimbrial_clusters	This study*
MRUX01000000	SI1070/16	1	37119	39551	faeD	1-2433/2433	===============	0/0	100	100	fimbrial_clusters	This study*
MRUX01000000	SI1070/16	1	39576	40115	faeC_GVI52_23065	1-540/540	===============	0/0	100	100	fimbrial_clusters	This study*
GCA010919335	SI119944	1	38569	39108	faeC_GVI52_23065	1-540/540	===============	0/0	100	100	fimbrial_clusters	This study*
GCA010919335	SI119944	1	39133	41565	faeD	1-2433/2433	===============	0/0	100	100	fimbrial_clusters	This study*
GCA010919335	SI119944	1	41588	42373	faeE_GVI52_23075	1-786/786	===============	0/0	100	100	fimbrial_clusters	This study*
GCA010919335	SI119944	1	42409	42900	faeF_GVI52_23080	1-492/492	===============	0/0	100	100	fimbrial_clusters	This study*
GCA010919335	SI119944	1	44110	44901	faeH	1-792/792	===============	0/0	100	100	fimbrial_clusters	This study*
GCA010919335	SI119944	1	44929	45693	faeI_GVI52_23095	1-765/765	===============	0/0	100	100	fimbrial_clusters	This study*
GCA010919335	SI119944	1	53160	53696	ipfA_GVI52_23160	1-537/537	===============	0/0	100	100	fimbrial_clusters	This study*
GCA010919335	SI119944	1	53818	54480	ipfB_GVI52_23165	1-663/663	===============	0/0	100	100	fimbrial_clusters	This study*
GCA010919335	SI119944	1	54521	57073	ipfC_GVI52_23170	1-2553/2553	===============	0/0	100	100	fimbrial_clusters	This study*
GCA010919335	SI119944	1	57230	58279	ipfD_GVI52_23175	1-1050/1050	===============	0/0	100	100	fimbrial_clusters	This study*

## Sheet: Virulence_fitness_genes
SEQUENCE ID	SAMPLE ID	CONTIG	START	END	GENE	COVERAGE	COVERAGE_MAP	GAPS	%COVERAGE	%IDENTITY	DATABASE	SOURCE
19PM0148	2747	12	91258	91563	ccdB	1-306/306	===============	0/0	100.00	100.00	fitness_SI	This study*
19PM0148	2747	12	91565	91783	ccdA	1-219/219	===============	0/0	100.00	100.00	fitness_SI	This study*
19PM0148	2747	12	126538	126870	PemK/MazF	1-333/333	===============	0/0	100.00	100.00	fitness_SI	This study*
19PM0148	2747	12	126871	127128	PemI-like	1-258/258	===============	0/0	100.00	100.00	fitness_SI	This study*
19PM0148	2747	15	10181	10417	merE	1-237/237	===============	0/0	100.00	100.00	fitness_SI	This study*
19PM0148	2747	15	10414	10776	merD	1-363/363	===============	0/0	100.00	100.00	fitness_SI	This study*
19PM0148	2747	15	10794	12488	GVI52_23630_mercury(II)reductase	1-1695/1695	===============	0/0	100.00	100.00	fitness_SI	This study*
19PM0148	2747	15	12540	12962	merC	1-423/423	===============	0/0	100.00	100.00	fitness_SI	This study*
19PM0148	2747	15	12998	13273	merP	1-276/276	===============	0/0	100.00	100.00	fitness_SI	This study*
19PM0148	2747	15	13287	13637	merT	1-351/351	===============	0/0	100.00	100.00	fitness_SI	This study*
19PM0148	2747	15	13709	14143	merR	1-435/435	===============	0/0	100.00	100.00	fitness_SI	This study*
19PM0149	2748	14	90537	90971	merR	1-435/435	===============	0/0	100.00	100.00	fitness_SI	This study*
19PM0149	2748	14	91043	91393	merT	1-351/351	===============	0/0	100.00	100.00	fitness_SI	This study*
19PM0149	2748	14	91407	91682	merP	1-276/276	===============	0/0	100.00	100.00	fitness_SI	This study*
19PM0149	2748	14	91718	92140	merC	1-423/423	===============	0/0	100.00	100.00	fitness_SI	This study*
19PM0149	2748	14	92192	93886	GVI52_23630_mercury(II)reductase	1-1695/1695	===============	0/0	100.00	100.00	fitness_SI	This study*
19PM0149	2748	14	93904	94266	merD	1-363/363	===============	0/0	100.00	100.00	fitness_SI	This study*
19PM0149	2748	14	94263	94499	merE	1-237/237	===============	0/0	100.00	100.00	fitness_SI	This study*
19PM0149	2748	19	28411	28716	ccdB	1-306/306	===============	0/0	100.00	100.00	fitness_SI	This study*
19PM0149	2748	19	28718	28936	ccdA	1-219/219	===============	0/0	100.00	100.00	fitness_SI	This study*
19PM0149	2748	19	63700	64032	PemK/MazF	1-333/333	===============	0/0	100.00	100.00	fitness_SI	This study*
19PM0149	2748	19	64033	64290	PemI-like	1-258/258	===============	0/0	100.00	100.00	fitness_SI	This study*
19PM0150	2749	13	91259	91564	ccdB	1-306/306	===============	0/0	100.00	100.00	fitness_SI	This study*
19PM0150	2749	13	91566	91784	ccdA	1-219/219	===============	0/0	100.00	100.00	fitness_SI	This study*
19PM0150	2749	13	126539	126871	PemK/MazF	1-333/333	===============	0/0	100.00	100.00	fitness_SI	This study*
19PM0150	2749	13	126872	127129	PemI-like	1-258/258	===============	0/0	100.00	100.00	fitness_SI	This study*
19PM0150	2749	16	10181	10417	merE	1-237/237	===============	0/0	100.00	100.00	fitness_SI	This study*
19PM0150	2749	16	10414	10776	merD	1-363/363	===============	0/0	100.00	100.00	fitness_SI	This study*
19PM0150	2749	16	10794	12488	GVI52_23630_mercury(II)reductase	1-1695/1695	===============	0/0	100.00	100.00	fitness_SI	This study*
19PM0150	2749	16	12540	12962	merC	1-423/423	===============	0/0	100.00	100.00	fitness_SI	This study*
19PM0150	2749	16	12998	13273	merP	1-276/276	===============	0/0	100.00	100.00	fitness_SI	This study*
19PM0150	2749	16	13287	13637	merT	1-351/351	===============	0/0	100.00	100.00	fitness_SI	This study*
19PM0150	2749	16	13709	14143	merR	1-435/435	===============	0/0	100.00	100.00	fitness_SI	This study*
19PM0151	2750	11	3588	3845	PemI-like	1-258/258	===============	0/0	100.00	100.00	fitness_SI	This study*
19PM0151	2750	11	3846	4178	PemK/MazF	1-333/333	===============	0/0	100.00	100.00	fitness_SI	This study*
19PM0151	2750	11	38933	39151	ccdA	1-219/219	===============	0/0	100.00	100.00	fitness_SI	This study*
19PM0151	2750	11	39153	39458	ccdB	1-306/306	===============	0/0	100.00	100.00	fitness_SI	This study*
19PM0151	2750	14	10181	10417	merE	1-237/237	===============	0/0	100.00	100.00	fitness_SI	This study*
19PM0151	2750	14	10414	10776	merD	1-363/363	===============	0/0	100.00	100.00	fitness_SI	This study*
19PM0151	2750	14	10794	12488	GVI52_23630_mercury(II)reductase	1-1695/1695	===============	0/0	100.00	100.00	fitness_SI	This study*
19PM0151	2750	14	12540	12962	merC	1-423/423	===============	0/0	100.00	100.00	fitness_SI	This study*
19PM0151	2750	14	12998	13273	merP	1-276/276	===============	0/0	100.00	100.00	fitness_SI	This study*
19PM0151	2750	14	13287	13637	merT	1-351/351	===============	0/0	100.00	100.00	fitness_SI	This study*
19PM0151	2750	14	13709	14143	merR	1-435/435	===============	0/0	100.00	100.00	fitness_SI	This study*
19PM0153	2752	14	90537	90971	merR	1-435/435	===============	0/0	100.00	100.00	fitness_SI	This study*
19PM0153	2752	14	91043	91393	merT	1-351/351	===============	0/0	100.00	100.00	fitness_SI	This study*
19PM0153	2752	14	91407	91682	merP	1-276/276	===============	0/0	100.00	100.00	fitness_SI	This study*
19PM0153	2752	14	91718	92140	merC	1-423/423	===============	0/0	100.00	100.00	fitness_SI	This study*
19PM0153	2752	14	92192	93886	GVI52_23630_mercury(II)reductase	1-1695/1695	===============	0/0	100.00	100.00	fitness_SI	This study*
19PM0153	2752	14	93904	94266	merD	1-363/363	===============	0/0	100.00	100.00	fitness_SI	This study*
19PM0153	2752	14	94263	94499	merE	1-237/237	===============	0/0	100.00	100.00	fitness_SI	This study*
19PM0153	2752	17	3588	3845	PemI-like	1-258/258	===============	0/0	100.00	100.00	fitness_SI	This study*
19PM0153	2752	17	3846	4178	PemK/MazF	1-333/333	===============	0/0	100.00	100.00	fitness_SI	This study*
19PM0153	2752	17	38933	39151	ccdA	1-219/219	===============	0/0	100.00	100.00	fitness_SI	This study*
19PM0153	2752	17	39153	39458	ccdB	1-306/306	===============	0/0	100.00	100.00	fitness_SI	This study*
19PM0154	2753	13	91259	91564	ccdB	1-306/306	===============	0/0	100.00	100.00	fitness_SI	This study*
19PM0154	2753	13	91566	91784	ccdA	1-219/219	===============	0/0	100.00	100.00	fitness_SI	This study*
19PM0154	2753	13	126539	126871	PemK/MazF	1-333/333	===============	0/0	100.00	100.00	fitness_SI	This study*
19PM0154	2753	13	126872	127129	PemI-like	1-258/258	===============	0/0	100.00	100.00	fitness_SI	This study*
19PM0154	2753	17	90537	90971	merR	1-435/435	===============	0/0	100.00	100.00	fitness_SI	This study*
19PM0154	2753	17	91043	91393	merT	1-351/351	===============	0/0	100.00	100.00	fitness_SI	This study*
19PM0154	2753	17	91407	91682	merP	1-276/276	===============	0/0	100.00	100.00	fitness_SI	This study*
19PM0154	2753	17	91718	92140	merC	1-423/423	===============	0/0	100.00	100.00	fitness_SI	This study*
19PM0154	2753	17	92192	93886	GVI52_23630_mercury(II)reductase	1-1695/1695	===============	0/0	100.00	100.00	fitness_SI	This study*
19PM0154	2753	17	93904	94266	merD	1-363/363	===============	0/0	100.00	100.00	fitness_SI	This study*
19PM0154	2753	17	94263	94499	merE	1-237/237	===============	0/0	100.00	100.00	fitness_SI	This study*
19PM0355	2954	16	10181	10417	merE	1-237/237	===============	0/0	100.00	100.00	fitness_SI	This study*
19PM0355	2954	16	10414	10776	merD	1-363/363	===============	0/0	100.00	100.00	fitness_SI	This study*
19PM0355	2954	16	10794	12488	GVI52_23630_mercury(II)reductase	1-1695/1695	===============	0/0	100.00	100.00	fitness_SI	This study*
19PM0355	2954	16	12540	12962	merC	1-423/423	===============	0/0	100.00	100.00	fitness_SI	This study*
19PM0355	2954	16	12998	13273	merP	1-276/276	===============	0/0	100.00	100.00	fitness_SI	This study*
19PM0355	2954	16	13287	13637	merT	1-351/351	===============	0/0	100.00	100.00	fitness_SI	This study*
19PM0355	2954	16	13709	14143	merR	1-435/435	===============	0/0	100.00	100.00	fitness_SI	This study*
19PM0355	2954	22	3588	3845	PemI-like	1-258/258	===============	0/0	100.00	100.00	fitness_SI	This study*
19PM0355	2954	22	3846	4178	PemK/MazF	1-333/333	===============	0/0	100.00	100.00	fitness_SI	This study*
19PM0355	2954	22	38933	39151	ccdA	1-219/219	===============	0/0	100.00	100.00	fitness_SI	This study*
19PM0355	2954	22	39153	39458	ccdB	1-306/306	===============	0/0	100.00	100.00	fitness_SI	This study*
19PM0358	2957	12	10181	10417	merE	1-237/237	===============	0/0	100.00	100.00	fitness_SI	This study*
19PM0358	2957	12	10414	10776	merD	1-363/363	===============	0/0	100.00	100.00	fitness_SI	This study*
19PM0358	2957	12	10794	12488	GVI52_23630_mercury(II)reductase	1-1695/1695	===============	0/0	100.00	100.00	fitness_SI	This study*
19PM0358	2957	12	12540	12962	merC	1-423/423	===============	0/0	100.00	100.00	fitness_SI	This study*
19PM0358	2957	12	12998	13273	merP	1-276/276	===============	0/0	100.00	100.00	fitness_SI	This study*
19PM0358	2957	12	13287	13637	merT	1-351/351	===============	0/0	100.00	99.72	fitness_SI	This study*
19PM0358	2957	12	13709	14143	merR	1-435/435	===============	0/0	100.00	100.00	fitness_SI	This study*
19PM0358	2957	16	3588	3845	PemI-like	1-258/258	===============	0/0	100.00	100.00	fitness_SI	This study*
19PM0358	2957	16	3846	4178	PemK/MazF	1-333/333	===============	0/0	100.00	100.00	fitness_SI	This study*
19PM0358	2957	16	38933	39151	ccdA	1-219/219	===============	0/0	100.00	100.00	fitness_SI	This study*
19PM0358	2957	16	39153	39458	ccdB	1-306/306	===============	0/0	100.00	100.00	fitness_SI	This study*
19PM0360	2959	16	90537	90971	merR	1-435/435	===============	0/0	100.00	100.00	fitness_SI	This study*
19PM0360	2959	16	91043	91393	merT	1-351/351	===============	0/0	100.00	100.00	fitness_SI	This study*
19PM0360	2959	16	91407	91682	merP	1-276/276	===============	0/0	100.00	100.00	fitness_SI	This study*
19PM0360	2959	16	91718	92140	merC	1-423/423	===============	0/0	100.00	100.00	fitness_SI	This study*
19PM0360	2959	16	92192	93886	GVI52_23630_mercury(II)reductase	1-1695/1695	===============	0/0	100.00	100.00	fitness_SI	This study*
19PM0360	2959	16	93904	94266	merD	1-363/363	===============	0/0	100.00	100.00	fitness_SI	This study*
19PM0360	2959	16	94263	94499	merE	1-237/237	===============	0/0	100.00	100.00	fitness_SI	This study*
19PM0360	2959	23	3588	3845	PemI-like	1-258/258	===============	0/0	100.00	100.00	fitness_SI	This study*
19PM0360	2959	23	3846	4178	PemK/MazF	1-333/333	===============	0/0	100.00	100.00	fitness_SI	This study*
19PM0360	2959	23	38933	39151	ccdA	1-219/219	===============	0/0	100.00	100.00	fitness_SI	This study*
19PM0360	2959	23	39153	39458	ccdB	1-306/306	===============	0/0	100.00	100.00	fitness_SI	This study*
20PM0045	3027	11	90537	90971	merR	1-435/435	===============	0/0	100.00	100.00	fitness_SI	This study*
20PM0045	3027	11	91043	91393	merT	1-351/351	===============	0/0	100.00	100.00	fitness_SI	This study*
20PM0045	3027	11	91407	91682	merP	1-276/276	===============	0/0	100.00	100.00	fitness_SI	This study*
20PM0045	3027	11	91718	92140	merC	1-423/423	===============	0/0	100.00	100.00	fitness_SI	This study*
20PM0045	3027	11	92192	93886	GVI52_23630_mercury(II)reductase	1-1695/1695	===============	0/0	100.00	100.00	fitness_SI	This study*
20PM0045	3027	11	93904	94266	merD	1-363/363	===============	0/0	100.00	100.00	fitness_SI	This study*
20PM0045	3027	11	94263	94499	merE	1-237/237	===============	0/0	100.00	100.00	fitness_SI	This study*
20PM0045	3027	17	22332	22637	ccdB	1-306/306	===============	0/0	100.00	100.00	fitness_SI	This study*
20PM0045	3027	17	22639	22857	ccdA	1-219/219	===============	0/0	100.00	100.00	fitness_SI	This study*
20PM0045	3027	17	57621	57953	PemK/MazF	1-333/333	===============	0/0	100.00	100.00	fitness_SI	This study*
20PM0045	3027	17	57954	58211	PemI-like	1-258/258	===============	0/0	100.00	100.00	fitness_SI	This study*
20PM0261	3243	14	3588	3845	PemI-like	1-258/258	===============	0/0	100.00	100.00	fitness_SI	This study*
20PM0261	3243	14	3846	4178	PemK/MazF	1-333/333	===============	0/0	100.00	100.00	fitness_SI	This study*
20PM0261	3243	14	38933	39151	ccdA	1-219/219	===============	0/0	100.00	100.00	fitness_SI	This study*
20PM0261	3243	14	39153	39458	ccdB	1-306/306	===============	0/0	100.00	100.00	fitness_SI	This study*
20PM0261	3243	17	10181	10417	merE	1-237/237	===============	0/0	100.00	100.00	fitness_SI	This study*
20PM0261	3243	17	10414	10776	merD	1-363/363	===============	0/0	100.00	100.00	fitness_SI	This study*
20PM0261	3243	17	10794	12488	GVI52_23630_mercury(II)reductase	1-1695/1695	===============	0/0	100.00	100.00	fitness_SI	This study*
20PM0261	3243	17	12540	12962	merC	1-423/423	===============	0/0	100.00	100.00	fitness_SI	This study*
20PM0261	3243	17	12998	13273	merP	1-276/276	===============	0/0	100.00	100.00	fitness_SI	This study*
20PM0261	3243	17	13287	13637	merT	1-351/351	===============	0/0	100.00	100.00	fitness_SI	This study*
20PM0261	3243	17	13709	14143	merR	1-435/435	===============	0/0	100.00	100.00	fitness_SI	This study*
20PM0267	3249	12	3588	3845	PemI-like	1-258/258	===============	0/0	100.00	100.00	fitness_SI	This study*
20PM0267	3249	12	3846	4178	PemK/MazF	1-333/333	===============	0/0	100.00	100.00	fitness_SI	This study*
20PM0267	3249	12	38933	39151	ccdA	1-219/219	===============	0/0	100.00	100.00	fitness_SI	This study*
20PM0267	3249	12	39153	39458	ccdB	1-306/306	===============	0/0	100.00	100.00	fitness_SI	This study*
20PM0267	3249	18	10181	10417	merE	1-237/237	===============	0/0	100.00	100.00	fitness_SI	This study*
20PM0267	3249	18	10414	10776	merD	1-363/363	===============	0/0	100.00	100.00	fitness_SI	This study*
20PM0267	3249	18	10794	12488	GVI52_23630_mercury(II)reductase	1-1695/1695	===============	0/0	100.00	100.00	fitness_SI	This study*
20PM0267	3249	18	12540	12962	merC	1-423/423	===============	0/0	100.00	100.00	fitness_SI	This study*
20PM0267	3249	18	12998	13273	merP	1-276/276	===============	0/0	100.00	100.00	fitness_SI	This study*
20PM0267	3249	18	13287	13637	merT	1-351/351	===============	0/0	100.00	100.00	fitness_SI	This study*
20PM0267	3249	18	13709	14143	merR	1-435/435	===============	0/0	100.00	100.00	fitness_SI	This study*
20PM0270	3252	10	3588	3845	PemI-like	1-258/258	===============	0/0	100.00	100.00	fitness_SI	This study*
20PM0270	3252	10	3846	4178	PemK/MazF	1-333/333	===============	0/0	100.00	100.00	fitness_SI	This study*
20PM0270	3252	10	38933	39151	ccdA	1-219/219	===============	0/0	100.00	100.00	fitness_SI	This study*
20PM0270	3252	10	39153	39458	ccdB	1-306/306	===============	0/0	100.00	100.00	fitness_SI	This study*
20PM0270	3252	23	10181	10417	merE	1-237/237	===============	0/0	100.00	100.00	fitness_SI	This study*
20PM0270	3252	23	10414	10776	merD	1-363/363	===============	0/0	100.00	100.00	fitness_SI	This study*
20PM0270	3252	23	10794	12488	GVI52_23630_mercury(II)reductase	1-1695/1695	===============	0/0	100.00	100.00	fitness_SI	This study*
20PM0270	3252	23	12540	12962	merC	1-423/423	===============	0/0	100.00	100.00	fitness_SI	This study*
20PM0270	3252	23	12998	13273	merP	1-276/276	===============	0/0	100.00	100.00	fitness_SI	This study*
20PM0270	3252	23	13287	13637	merT	1-351/351	===============	0/0	100.00	100.00	fitness_SI	This study*
20PM0270	3252	23	13709	14143	merR	1-435/435	===============	0/0	100.00	100.00	fitness_SI	This study*
20PM0271	3253	24	65058	65492	merR	1-435/435	===============	0/0	100.00	100.00	fitness_SI	This study*
20PM0271	3253	24	65564	65914	merT	1-351/351	===============	0/0	100.00	100.00	fitness_SI	This study*
20PM0271	3253	24	65928	66203	merP	1-276/276	===============	0/0	100.00	100.00	fitness_SI	This study*
20PM0271	3253	24	66239	66661	merC	1-423/423	===============	0/0	100.00	100.00	fitness_SI	This study*
20PM0271	3253	24	66713	68407	GVI52_23630_mercury(II)reductase	1-1695/1695	===============	0/0	100.00	100.00	fitness_SI	This study*
20PM0271	3253	24	68425	68787	merD	1-363/363	===============	0/0	100.00	100.00	fitness_SI	This study*
20PM0271	3253	24	68784	69020	merE	1-237/237	===============	0/0	100.00	100.00	fitness_SI	This study*
20PM0271	3253	32	14097	14402	ccdB	1-306/306	===============	0/0	100.00	100.00	fitness_SI	This study*
20PM0271	3253	32	14404	14622	ccdA	1-219/219	===============	0/0	100.00	100.00	fitness_SI	This study*
20PM0271	3253	32	49377	49709	PemK/MazF	1-333/333	===============	0/0	100.00	100.00	fitness_SI	This study*
20PM0271	3253	32	49710	49967	PemI-like	1-258/258	===============	0/0	100.00	100.00	fitness_SI	This study*
20PM0273	3255	17	33319	33716	merR	1-398/435	==============.	0/0	91.49	86.94	fitness_SI	This study*
20PM0273	3255	17	33805	34153	merT	1-349/351	===============	0/0	99.43	87.39	fitness_SI	This study*
20PM0273	3255	17	34169	34437	merP	8-276/276	===============	0/0	97.46	84.39	fitness_SI	This study*
20PM0273	3255	17	34472	34876	merC	22-423/423	========/======	2020-05-02	94.80	78.08	fitness_SI	This study*
20PM0273	3255	17	34936	36621	GVI52_23630_mercury(II)reductase	1-1695/1695	========/======	1931-10-01	98.82	81.54	fitness_SI	This study*
20PM0273	3255	17	36639	36992	merD	13-363/363	========/======	2020-03-01	96.69	81.07	fitness_SI	This study*
20PM0273	3255	17	37002	37237	merE	1-236/237	===============	0/0	99.58	80.08	fitness_SI	This study*
20PM0275	3257	15	9925	10161	merE	1-237/237	===============	0/0	100.00	100.00	fitness_SI	This study*
20PM0275	3257	15	10158	10520	merD	1-363/363	===============	0/0	100.00	100.00	fitness_SI	This study*
20PM0275	3257	15	10538	12232	GVI52_23630_mercury(II)reductase	1-1695/1695	===============	0/0	100.00	100.00	fitness_SI	This study*
20PM0275	3257	15	12284	12706	merC	1-423/423	===============	0/0	100.00	100.00	fitness_SI	This study*
20PM0275	3257	15	12742	13017	merP	1-276/276	===============	0/0	100.00	100.00	fitness_SI	This study*
20PM0275	3257	15	13031	13381	merT	1-351/351	===============	0/0	100.00	100.00	fitness_SI	This study*
20PM0275	3257	15	13453	13887	merR	1-435/435	===============	0/0	100.00	100.00	fitness_SI	This study*
20PM0275	3257	28	11984	12202	ccdA	1-219/219	===============	0/0	100.00	100.00	fitness_SI	This study*
20PM0275	3257	28	12204	12509	ccdB	1-306/306	===============	0/0	100.00	100.00	fitness_SI	This study*
20PM0275	3257	31	3588	3845	PemI-like	1-258/258	===============	0/0	100.00	100.00	fitness_SI	This study*
20PM0275	3257	31	3846	4178	PemK/MazF	1-333/333	===============	0/0	100.00	100.00	fitness_SI	This study*
CP047882	SI119944	1	14531	14788	PemI-like	1-258/258	===============	0/0	100.00	100.00	fitness_SI	This study*
CP047882	SI119944	1	14789	15121	PemK/MazF	1-333/333	===============	0/0	100.00	100.00	fitness_SI	This study*
CP047882	SI119944	1	49897	50115	ccdA	1-219/219	===============	0/0	100.00	100.00	fitness_SI	This study*
CP047882	SI119944	1	50117	50422	ccdB	1-306/306	===============	0/0	100.00	100.00	fitness_SI	This study*
CP047882	SI119944	1	169042	169278	merE	1-237/237	===============	0/0	100.00	100.00	fitness_SI	This study*
CP047882	SI119944	1	169275	169637	merD	1-363/363	===============	0/0	100.00	100.00	fitness_SI	This study*
CP047882	SI119944	1	169655	171349	GVI52_23630_mercury(II)reductase	1-1695/1695	===============	0/0	100.00	100.00	fitness_SI	This study*
CP047882	SI119944	1	171401	171823	merC	1-423/423	===============	0/0	100.00	100.00	fitness_SI	This study*
CP047882	SI119944	1	171859	172134	merP	1-276/276	===============	0/0	100.00	100.00	fitness_SI	This study*
CP047882	SI119944	1	172148	172498	merT	1-351/351	===============	0/0	100.00	100.00	fitness_SI	This study*
CP047882	SI119944	1	172570	173004	merR	1-435/435	===============	0/0	100.00	100.00	fitness_SI	This study*
ERS846143	ERR1014109	19	3564	3821	PemI-like	1-258/258	===============	0/0	100.00	100.00	fitness_SI	This study*
ERS846143	ERR1014109	19	3822	4154	PemK/MazF	1-333/333	===============	0/0	100.00	100.00	fitness_SI	This study*
ERS846143	ERR1014109	19	38930	39148	ccdA	1-219/219	===============	0/0	100.00	100.00	fitness_SI	This study*
ERS846143	ERR1014109	19	39150	39455	ccdB	1-306/306	===============	0/0	100.00	100.00	fitness_SI	This study*
ERS846147	ERR1014113	12	3588	3845	PemI-like	1-258/258	===============	0/0	100.00	100.00	fitness_SI	This study*
ERS846147	ERR1014113	12	3846	4178	PemK/MazF	1-333/333	===============	0/0	100.00	100.00	fitness_SI	This study*
ERS846147	ERR1014113	12	38954	39172	ccdA	1-219/219	===============	0/0	100.00	100.00	fitness_SI	This study*
ERS846147	ERR1014113	12	39174	39479	ccdB	1-306/306	===============	0/0	100.00	100.00	fitness_SI	This study*
ERS846147	ERR1014113	15	90535	90969	merR	1-435/435	===============	0/0	100.00	100.00	fitness_SI	This study*
ERS846147	ERR1014113	15	91041	91391	merT	1-351/351	===============	0/0	100.00	100.00	fitness_SI	This study*
ERS846147	ERR1014113	15	91405	91680	merP	1-276/276	===============	0/0	100.00	100.00	fitness_SI	This study*
ERS846147	ERR1014113	15	91716	92138	merC	1-423/423	===============	0/0	100.00	100.00	fitness_SI	This study*
ERS846147	ERR1014113	15	92190	93884	GVI52_23630_mercury(II)reductase	1-1695/1695	===============	0/0	100.00	100.00	fitness_SI	This study*
ERS846147	ERR1014113	15	93902	94264	merD	1-363/363	===============	0/0	100.00	100.00	fitness_SI	This study*
ERS846147	ERR1014113	15	94261	94497	merE	1-237/237	===============	0/0	100.00	100.00	fitness_SI	This study*
ERS846148	ERR1014114	13	7718	7954	merE	1-237/237	===============	0/0	100.00	100.00	fitness_SI	This study*
ERS846148	ERR1014114	13	7951	8313	merD	1-363/363	===============	0/0	100.00	100.00	fitness_SI	This study*
ERS846148	ERR1014114	13	8331	10025	GVI52_23630_mercury(II)reductase	1-1695/1695	===============	0/0	100.00	100.00	fitness_SI	This study*
ERS846148	ERR1014114	13	10077	10499	merC	1-423/423	===============	0/0	100.00	100.00	fitness_SI	This study*
ERS846148	ERR1014114	13	10535	10810	merP	1-276/276	===============	0/0	100.00	100.00	fitness_SI	This study*
ERS846148	ERR1014114	13	10824	11174	merT	1-351/351	===============	0/0	100.00	100.00	fitness_SI	This study*
ERS846148	ERR1014114	13	11246	11680	merR	1-435/435	===============	0/0	100.00	100.00	fitness_SI	This study*
ERS846148	ERR1014114	18	3588	3845	PemI-like	1-258/258	===============	0/0	100.00	100.00	fitness_SI	This study*
ERS846148	ERR1014114	18	3846	4178	PemK/MazF	1-333/333	===============	0/0	100.00	100.00	fitness_SI	This study*
ERS846148	ERR1014114	18	38954	39172	ccdA	1-219/219	===============	0/0	100.00	100.00	fitness_SI	This study*
ERS846148	ERR1014114	18	39174	39479	ccdB	1-306/306	===============	0/0	100.00	100.00	fitness_SI	This study*
ERS846150	ERR1014116	13	90535	90969	merR	1-435/435	===============	0/0	100.00	100.00	fitness_SI	This study*
ERS846150	ERR1014116	13	91041	91391	merT	1-351/351	===============	0/0	100.00	100.00	fitness_SI	This study*
ERS846150	ERR1014116	13	91405	91680	merP	1-276/276	===============	0/0	100.00	100.00	fitness_SI	This study*
ERS846150	ERR1014116	13	91716	92138	merC	1-423/423	===============	0/0	100.00	100.00	fitness_SI	This study*
ERS846150	ERR1014116	13	92190	93884	GVI52_23630_mercury(II)reductase	1-1695/1695	===============	0/0	100.00	100.00	fitness_SI	This study*
ERS846150	ERR1014116	13	93902	94264	merD	1-363/363	===============	0/0	100.00	100.00	fitness_SI	This study*
ERS846150	ERR1014116	13	94261	94497	merE	1-237/237	===============	0/0	100.00	100.00	fitness_SI	This study*
ERS846150	ERR1014116	18	3588	3845	PemI-like	1-258/258	===============	0/0	100.00	100.00	fitness_SI	This study*
ERS846150	ERR1014116	18	3846	4178	PemK/MazF	1-333/333	===============	0/0	100.00	100.00	fitness_SI	This study*
ERS846150	ERR1014116	18	38954	39172	ccdA	1-219/219	===============	0/0	100.00	100.00	fitness_SI	This study*
ERS846150	ERR1014116	18	39174	39479	ccdB	1-306/306	===============	0/0	100.00	100.00	fitness_SI	This study*
ERS846151	ERR1014116	13	7710	7946	merE	1-237/237	===============	0/0	100.00	100.00	fitness_SI	This study*
ERS846151	ERR1014117	13	7943	8305	merD	1-363/363	===============	0/0	100.00	100.00	fitness_SI	This study*
ERS846151	ERR1014117	13	8323	10017	GVI52_23630_mercury(II)reductase	1-1695/1695	===============	0/0	100.00	100.00	fitness_SI	This study*
ERS846151	ERR1014117	13	10069	10491	merC	1-423/423	===============	0/0	100.00	100.00	fitness_SI	This study*
ERS846151	ERR1014117	13	10527	10802	merP	1-276/276	===============	0/0	100.00	100.00	fitness_SI	This study*
ERS846151	ERR1014117	13	10816	11166	merT	1-351/351	===============	0/0	100.00	100.00	fitness_SI	This study*
ERS846151	ERR1014117	13	11238	11672	merR	1-435/435	===============	0/0	100.00	100.00	fitness_SI	This study*
ERS846151	ERR1014117	18	3580	3837	PemI-like	1-258/258	===============	0/0	100.00	100.00	fitness_SI	This study*
ERS846151	ERR1014117	18	3838	4170	PemK/MazF	1-333/333	===============	0/0	100.00	100.00	fitness_SI	This study*
ERS846151	ERR1014117	18	38946	39164	ccdA	1-219/219	===============	0/0	100.00	100.00	fitness_SI	This study*
ERS846151	ERR1014117	18	39166	39471	ccdB	1-306/306	===============	0/0	100.00	100.00	fitness_SI	This study*
ERS846152	ERR1014118	13	10181	10417	merE	1-237/237	===============	0/0	100.00	100.00	fitness_SI	This study*
ERS846152	ERR1014118	13	10414	10776	merD	1-363/363	===============	0/0	100.00	100.00	fitness_SI	This study*
ERS846152	ERR1014118	13	10794	12488	GVI52_23630_mercury(II)reductase	1-1695/1695	===============	0/0	100.00	100.00	fitness_SI	This study*
ERS846152	ERR1014118	13	12540	12962	merC	1-423/423	===============	0/0	100.00	100.00	fitness_SI	This study*
ERS846152	ERR1014118	13	12998	13273	merP	1-276/276	===============	0/0	100.00	100.00	fitness_SI	This study*
ERS846152	ERR1014118	13	13287	13637	merT	1-351/351	===============	0/0	100.00	100.00	fitness_SI	This study*
ERS846152	ERR1014118	13	13709	14143	merR	1-435/435	===============	0/0	100.00	100.00	fitness_SI	This study*
ERS846152	ERR1014118	17	28398	28703	ccdB	1-306/306	===============	0/0	100.00	100.00	fitness_SI	This study*
ERS846152	ERR1014118	17	28705	28923	ccdA	1-219/219	===============	0/0	100.00	100.00	fitness_SI	This study*
ERS846152	ERR1014118	17	63699	64031	PemK/MazF	1-333/333	===============	0/0	100.00	100.00	fitness_SI	This study*
ERS846152	ERR1014118	17	64032	64289	PemI-like	1-258/258	===============	0/0	100.00	100.00	fitness_SI	This study*
JRXC01000000	SI54/04	1	10075	10311	merE	1-237/237	===============	0/0	100.00	100.00	fitness_SI	This study*
JRXC01000000	SI54/04	1	10308	10670	merD	1-363/363	===============	0/0	100.00	100.00	fitness_SI	This study*
JRXC01000000	SI54/04	1	10688	12382	GVI52_23630_mercury(II)reductase	1-1695/1695	===============	0/0	100.00	100.00	fitness_SI	This study*
JRXC01000000	SI54/04	1	12434	12856	merC	1-423/423	===============	0/0	100.00	100.00	fitness_SI	This study*
JRXC01000000	SI54/04	1	12892	13167	merP	1-276/276	===============	0/0	100.00	100.00	fitness_SI	This study*
JRXC01000000	SI54/04	1	13181	13531	merT	1-351/351	===============	0/0	100.00	100.00	fitness_SI	This study*
JRXC01000000	SI54/04	1	13603	14037	merR	1-435/435	===============	0/0	100.00	100.00	fitness_SI	This study*
JRXC01000000	SI54/04	1	32089	32394	ccdB	1-306/306	===============	0/0	100.00	100.00	fitness_SI	This study*
JRXC01000000	SI54/04	1	32396	32614	ccdA	1-219/219	===============	0/0	100.00	100.00	fitness_SI	This study*
JRXC01000000	SI54/04	1	67390	67722	PemK/MazF	1-333/333	===============	0/0	100.00	100.00	fitness_SI	This study*
JRXC01000000	SI54/04	1	67723	67980	PemI-like	1-258/258	===============	0/0	100.00	100.00	fitness_SI	This study*
MIJS01000000	SI3337/12	1	90708	91142	merR	1-435/435	===============	0/0	100.00	100.00	fitness_SI	This study*
MIJS01000000	SI3337/12	1	91214	91564	merT	1-351/351	===============	0/0	100.00	100.00	fitness_SI	This study*
MIJS01000000	SI3337/12	1	91578	91853	merP	1-276/276	===============	0/0	100.00	100.00	fitness_SI	This study*
MIJS01000000	SI3337/12	1	91889	92311	merC	1-423/423	===============	0/0	100.00	100.00	fitness_SI	This study*
MIJS01000000	SI3337/12	1	92363	94057	GVI52_23630_mercury(II)reductase	1-1695/1695	===============	0/0	100.00	100.00	fitness_SI	This study*
MIJS01000000	SI3337/12	1	94075	94437	merD	1-363/363	===============	0/0	100.00	100.00	fitness_SI	This study*
MIJS01000000	SI3337/12	1	94434	94670	merE	1-237/237	===============	0/0	100.00	100.00	fitness_SI	This study*
MIJS01000000	SI3337/12	1	28280	28585	ccdB	1-306/306	===============	0/0	100.00	100.00	fitness_SI	This study*
MIJS01000000	SI3337/12	1	28587	28805	ccdA	1-219/219	===============	0/0	100.00	100.00	fitness_SI	This study*
MIJS01000000	SI3337/12	1	63581	63913	PemK/MazF	1-333/333	===============	0/0	100.00	100.00	fitness_SI	This study*
MIJS01000000	SI3337/12	1	63914	64171	PemI-like	1-258/258	===============	0/0	100.00	100.00	fitness_SI	This study*
MIJT01000000	SI757/13	1	90709	91143	merR	1-435/435	===============	0/0	100.00	100.00	fitness_SI	This study*
MIJT01000000	SI757/13	1	91215	91565	merT	1-351/351	===============	0/0	100.00	100.00	fitness_SI	This study*
MIJT01000000	SI757/13	1	91579	91854	merP	1-276/276	===============	0/0	100.00	100.00	fitness_SI	This study*
MIJT01000000	SI757/13	1	91890	92312	merC	1-423/423	===============	0/0	100.00	100.00	fitness_SI	This study*
MIJT01000000	SI757/13	1	92364	94058	GVI52_23630_mercury(II)reductase	1-1695/1695	===============	0/0	100.00	100.00	fitness_SI	This study*
MIJT01000000	SI757/13	1	94076	94438	merD	1-363/363	===============	0/0	100.00	100.00	fitness_SI	This study*
MIJT01000000	SI757/13	1	94435	94671	merE	1-237/237	===============	0/0	100.00	100.00	fitness_SI	This study*
MIJT01000000	SI757/13	1	28280	28585	ccdB	1-306/306	===============	0/0	100.00	100.00	fitness_SI	This study*
MIJT01000000	SI757/13	1	28587	28805	ccdA	1-219/219	===============	0/0	100.00	100.00	fitness_SI	This study*
MIJT01000000	SI757/13	1	63581	63913	PemK/MazF	1-333/333	===============	0/0	100.00	100.00	fitness_SI	This study*
MIJT01000000	SI757/13	1	63914	64171	PemI-like	1-258/258	===============	0/0	100.00	100.00	fitness_SI	This study*
GCA001766515	SI786/13	1	28280	28585	ccdB	1-306/306	===============	0/0	100.00	100.00	fitness_SI	This study*
GCA001766515	SI786/13	1	28587	28805	ccdA	1-219/219	===============	0/0	100.00	100.00	fitness_SI	This study*
GCA001766515	SI786/13	1	63581	63913	PemK/MazF	1-333/333	===============	0/0	100.00	100.00	fitness_SI	This study*
GCA001766515	SI786/13	1	63914	64171	PemI-like	1-258/258	===============	0/0	100.00	100.00	fitness_SI	This study*
GCA001906515	SI1070/16	1	28280	28585	ccdB	1-306/306	===============	0/0	100.00	100.00	fitness_SI	This study*
GCA001906515	SI1070/16	1	28587	28805	ccdA	1-219/219	===============	0/0	100.00	100.00	fitness_SI	This study*
GCA001906515	SI1070/16	1	63581	63913	PemK/MazF	1-333/333	===============	0/0	100.00	100.00	fitness_SI	This study*
GCA001906515	SI1070/16	1	63914	64171	PemI-like	1-258/258	===============	0/0	100.00	100.00	fitness_SI	This study*
GCA001906535	SI240/16	1	90709	91143	merR	1-435/435	===============	0/0	100.00	100.00	fitness_SI	This study*
GCA001906535	SI240/16	1	91215	91565	merT	1-351/351	===============	0/0	100.00	100.00	fitness_SI	This study*
GCA001906535	SI240/16	1	91579	91854	merP	1-276/276	===============	0/0	100.00	100.00	fitness_SI	This study*
GCA001906535	SI240/16	1	91890	92312	merC	1-423/423	===============	0/0	100.00	100.00	fitness_SI	This study*
GCA001906535	SI240/16	1	92364	94058	GVI52_23630_mercury(II)reductase	1-1695/1695	===============	0/0	100.00	100.00	fitness_SI	This study*
GCA001906535	SI240/16	1	94076	94438	merD	1-363/363	===============	0/0	100.00	100.00	fitness_SI	This study*
GCA001906535	SI240/16	1	94435	94671	merE	1-237/237	===============	0/0	100.00	100.00	fitness_SI	This study*
GCA001906535	SI240/16	1	28262	28567	ccdB	1-306/306	===============	0/0	100.00	100.00	fitness_SI	This study*
GCA001906535	SI240/16	1	28569	28787	ccdA	1-219/219	===============	0/0	100.00	100.00	fitness_SI	This study*
GCA001906535	SI240/16	1	63563	63895	PemK/MazF	1-333/333	===============	0/0	100.00	100.00	fitness_SI	This study*
GCA001906535	SI240/16	1	63896	64153	PemI-like	1-258/258	===============	0/0	100.00	100.00	fitness_SI	This study*
GCA010919335	SI119944	1	14531	14788	PemI-like	1-258/258	===============	0/0	100.00	100.00	fitness_SI	This study*
GCA010919335	SI119944	1	14789	15121	PemK/MazF	1-333/333	===============	0/0	100.00	100.00	fitness_SI	This study*
GCA010919335	SI119944	1	49897	50115	ccdA	1-219/219	===============	0/0	100.00	100.00	fitness_SI	This study*
GCA010919335	SI119944	1	50117	50422	ccdB	1-306/306	===============	0/0	100.00	100.00	fitness_SI	This study*
GCA010919335	SI119944	1	169042	169278	merE	1-237/237	===============	0/0	100.00	100.00	fitness_SI	This study*
GCA010919335	SI119944	1	169275	169637	merD	1-363/363	===============	0/0	100.00	100.00	fitness_SI	This study*
GCA010919335	SI119944	1	169655	171349	GVI52_23630_mercury(II)reductase	1-1695/1695	===============	0/0	100.00	100.00	fitness_SI	This study*
GCA010919335	SI119944	1	171401	171823	merC	1-423/423	===============	0/0	100.00	100.00	fitness_SI	This study*
GCA010919335	SI119944	1	171859	172134	merP	1-276/276	===============	0/0	100.00	100.00	fitness_SI	This study*
GCA010919335	SI119944	1	172148	172498	merT	1-351/351	===============	0/0	100.00	100.00	fitness_SI	This study*
GCA010919335	SI119944	1	172570	173004	merR	1-435/435	===============	0/0	100.00	100.00	fitness_SI	This study*
