# Supplementary material for: Emergence of Multidrug-Resistant Salmonella enterica Subspecies enterica Serovar Infantis of Multilocus Sequence Type 2283 in German Broiler Farms
Source: Front Microbiol. 2020 Jul 17;11:1741. doi: 10.3389/fmicb.2020.01741 (PMC7380084; doi:10.3389/fmicb.2020.01741)
Supplement: TABLE S6 — Plasmid replicons, plasmid pMLST typing and genes encoding for plasmid origin of replication found among the S. Infantis strains used in this study. [file Table_6.XLSX]

## Sheet: Plasmid_replicons
SEQUENCE ID	SAMPLE ID	COUNTRY	YEAR	CONTIG	START	END	GENE	COVERAGE	COVERAGE_MAP	GAPS	%COVERAGE	%IDENTITY	DATABASE	ACCESSION
19PM0348	2947	Germany	1992	15	16456	16597	IncI1-I(Gamma)_1__AP005147	1-142/142	===============	0/0	100	100	plasmidFinder	https://bitbucket.org/genomicepidemiology/plasmidfinder_db/src/master/enterobacteriaceae.fsa
19PM0350	2949	Germany	1992	29	14321	14618	IncFIC(FII)_1__AP001918	1-297/499	========/=.....	3/3	59.32	91.64	plasmidFinder	https://bitbucket.org/genomicepidemiology/plasmidfinder_db/src/master/enterobacteriaceae.fsa
19PM0350	2949	Germany	1992	29	14321	14582	IncFII(pSFO)_1__AF401292	1-258/258	========/======	3/4	100	90.46	plasmidFinder	https://bitbucket.org/genomicepidemiology/plasmidfinder_db/src/master/enterobacteriaceae.fsa
19PM0350	2949	Germany	1992	30	16456	16597	IncI1-I(Gamma)_1__AP005147	1-142/142	===============	0/0	100	100	plasmidFinder	https://bitbucket.org/genomicepidemiology/plasmidfinder_db/src/master/enterobacteriaceae.fsa
JRXC00000000	SI54/04	Hungary	2004	1	25826	26385	IncFIB(pN55391)_1__CP016411	1-560/560	===============	0/0	100	100	plasmidFinder	https://bitbucket.org/genomicepidemiology/plasmidfinder_db/src/master/enterobacteriaceae.fsa
ERR1014111	ERS846145	Italy	2006	18	89114	89255	IncI1-I(Gamma)_1__AP005147	1-142/142	===============	0/0	100	100	plasmidFinder	https://bitbucket.org/genomicepidemiology/plasmidfinder_db/src/master/enterobacteriaceae.fsa
ERR1014109	ERS846143	Italy	2007	27	9213	9772	IncFIB(pN55391)_1__CP016411	1-560/560	===============	0/0	100	100	plasmidFinder	https://bitbucket.org/genomicepidemiology/plasmidfinder_db/src/master/enterobacteriaceae.fsa
GCA010919335	SI119944	Israel	2008	1	300	859	IncFIB(pN55391)_1__CP016411	1-560/560	===============	0/0	100	100	plasmidFinder	https://bitbucket.org/genomicepidemiology/plasmidfinder_db/src/master/enterobacteriaceae.fsa
ERR1014118	ERS846152	Italy	2009	25	14766	15325	IncFIB(pN55391)_1__CP016411	1-560/560	===============	0/0	100	100	plasmidFinder	https://bitbucket.org/genomicepidemiology/plasmidfinder_db/src/master/enterobacteriaceae.fsa
ERR1014117	ERS846151	Italy	2012	26	9227	9786	IncFIB(pN55391)_1__CP016411	1-560/560	===============	0/0	100	100	plasmidFinder	https://bitbucket.org/genomicepidemiology/plasmidfinder_db/src/master/enterobacteriaceae.fsa
MIJS00000000	SI3337/12	Hungary	2012	1	6216	6589	IncX1_1__EU370913	1-374/374	===============	0/0	100	98.66	plasmidFinder	https://bitbucket.org/genomicepidemiology/plasmidfinder_db/src/master/enterobacteriaceae.fsa
MIJS00000000	SI3337/12	Hungary	2012	1	7236	7578	IncX3_1__JN247852	37-374/374	.=======/======	5/4	90.37	80.17	plasmidFinder	https://bitbucket.org/genomicepidemiology/plasmidfinder_db/src/master/enterobacteriaceae.fsa
MIJS00000000	SI3337/12	Hungary	2012	1	14938	15497	IncFIB(pN55391)_1__CP016411	1-560/560	===============	0/0	100	100	plasmidFinder	https://bitbucket.org/genomicepidemiology/plasmidfinder_db/src/master/enterobacteriaceae.fsa
ERR1014113	ERS846147	Italy	2013	27	14787	15346	IncFIB(pN55391)_1__CP016411	1-560/560	===============	0/0	100	100	plasmidFinder	https://bitbucket.org/genomicepidemiology/plasmidfinder_db/src/master/enterobacteriaceae.fsa
ERR1014114	ERS846148	Italy	2013	25	14787	15346	IncFIB(pN55391)_1__CP016411	1-560/560	===============	0/0	100	100	plasmidFinder	https://bitbucket.org/genomicepidemiology/plasmidfinder_db/src/master/enterobacteriaceae.fsa
MIJT00000000	SI757/13	Hungary	2013	1	14938	15497	IncFIB(pN55391)_1__CP016411	1-560/560	===============	0/0	100	100	plasmidFinder	https://bitbucket.org/genomicepidemiology/plasmidfinder_db/src/master/enterobacteriaceae.fsa
MIJR00000000	SI786/13	Hungary	2013	1	14938	15497	IncFIB(pN55391)_1__CP016411	1-560/560	===============	0/0	100	100	plasmidFinder	https://bitbucket.org/genomicepidemiology/plasmidfinder_db/src/master/enterobacteriaceae.fsa
ERR1014116	ERS846150	Italy	2014	25	9235	9794	IncFIB(pN55391)_1__CP016411	1-560/560	===============	0/0	100	100	plasmidFinder	https://bitbucket.org/genomicepidemiology/plasmidfinder_db/src/master/enterobacteriaceae.fsa
20PM0267	3249	Germany	2015	27	14766	15325	IncFIB(pN55391)_1__CP016411	1-560/560	===============	0/0	100	100	plasmidFinder	https://bitbucket.org/genomicepidemiology/plasmidfinder_db/src/master/enterobacteriaceae.fsa
20PM0270	3252	Germany	2015	50	9237	9796	IncFIB(pN55391)_1__CP016411	1-560/560	===============	0/0	100	100	plasmidFinder	https://bitbucket.org/genomicepidemiology/plasmidfinder_db/src/master/enterobacteriaceae.fsa
20PM0271	3253	Germany	2016	54	2156	2715	IncFIB(pN55391)_1__CP016411	1-560/560	===============	0/0	100	100	plasmidFinder	https://bitbucket.org/genomicepidemiology/plasmidfinder_db/src/master/enterobacteriaceae.fsa
20PM0273	3255	Germany	2016	17	30811	31110	IncFIC(FII)_1__AP001918	1-297/499	========/=.....	9/20	58.52	82.30	plasmidFinder	https://bitbucket.org/genomicepidemiology/plasmidfinder_db/src/master/enterobacteriaceae.fsa
20PM0273	3255	Germany	2016	17	30856	31103	IncFII(S)_1__CP000858	2-251/262	========/======	6/3	93.89	93.25	plasmidFinder	https://bitbucket.org/genomicepidemiology/plasmidfinder_db/src/master/enterobacteriaceae.fsa
20PM0273	3255	Germany	2016	17	31363	31807	IncFII(SARC14)_1__JQ418540	1-445/445	===============	0/0	100	94.83	plasmidFinder	https://bitbucket.org/genomicepidemiology/plasmidfinder_db/src/master/enterobacteriaceae.fsa
20PM0275	3257	Germany	2016	33	14766	15325	IncFIB(pN55391)_1__CP016411	1-560/560	===============	0/0	100	100	plasmidFinder	https://bitbucket.org/genomicepidemiology/plasmidfinder_db/src/master/enterobacteriaceae.fsa
MRUX00000000	SI1070/16	Hungary	2016	1	14938	15497	IncFIB(pN55391)_1__CP016411	1-560/560	===============	0/0	100	100	plasmidFinder	https://bitbucket.org/genomicepidemiology/plasmidfinder_db/src/master/enterobacteriaceae.fsa
MRUW00000000	SI240/16	Hungary	2016	1	7001	7374	IncX1_1__EU370913	1-374/374	===============	0/0	100	98.93	plasmidFinder	https://bitbucket.org/genomicepidemiology/plasmidfinder_db/src/master/enterobacteriaceae.fsa
MRUW00000000	SI240/16	Hungary	2016	1	8021	8363	IncX3_1__JN247852	37-374/374	.=======/======	5/4	90.37	80.17	plasmidFinder	https://bitbucket.org/genomicepidemiology/plasmidfinder_db/src/master/enterobacteriaceae.fsa
MRUW00000000	SI240/16	Hungary	2016	1	14938	15497	IncFIB(pN55391)_1__CP016411	1-560/560	===============	0/0	100	100	plasmidFinder	https://bitbucket.org/genomicepidemiology/plasmidfinder_db/src/master/enterobacteriaceae.fsa
19PM0355	2954	Germany	2017	31	9237	9796	IncFIB(pN55391)_1__CP016411	1-560/560	===============	0/0	100	100	plasmidFinder	https://bitbucket.org/genomicepidemiology/plasmidfinder_db/src/master/enterobacteriaceae.fsa
19PM0358	2957	Germany	2018	27	9237	9796	IncFIB(pN55391)_1__CP016411	1-560/560	===============	0/0	100	100	plasmidFinder	https://bitbucket.org/genomicepidemiology/plasmidfinder_db/src/master/enterobacteriaceae.fsa
19PM0148	2747	Germany	2019	26	14766	15325	IncFIB(pN55391)_1__CP016411	1-560/560	===============	0/0	100	100	plasmidFinder	https://bitbucket.org/genomicepidemiology/plasmidfinder_db/src/master/enterobacteriaceae.fsa
19PM0149	2748	Germany	2019	27	9237	9796	IncFIB(pN55391)_1__CP016411	1-560/560	===============	0/0	100	100	plasmidFinder	https://bitbucket.org/genomicepidemiology/plasmidfinder_db/src/master/enterobacteriaceae.fsa
19PM0150	2749	Germany	2019	25	9237	9796	IncFIB(pN55391)_1__CP016411	1-560/560	===============	0/0	100	100	plasmidFinder	https://bitbucket.org/genomicepidemiology/plasmidfinder_db/src/master/enterobacteriaceae.fsa
19PM0151	2750	Germany	2019	27	9237	9796	IncFIB(pN55391)_1__CP016411	1-560/560	===============	0/0	100	100	plasmidFinder	https://bitbucket.org/genomicepidemiology/plasmidfinder_db/src/master/enterobacteriaceae.fsa
19PM0153	2752	Germany	2019	25	14766	15325	IncFIB(pN55391)_1__CP016411	1-560/560	===============	0/0	100	100	plasmidFinder	https://bitbucket.org/genomicepidemiology/plasmidfinder_db/src/master/enterobacteriaceae.fsa
19PM0154	2753	Germany	2019	27	14766	15325	IncFIB(pN55391)_1__CP016411	1-560/560	===============	0/0	100	100	plasmidFinder	https://bitbucket.org/genomicepidemiology/plasmidfinder_db/src/master/enterobacteriaceae.fsa
19PM0360	2959	Germany	2019	29	14766	15325	IncFIB(pN55391)_1__CP016411	1-560/560	===============	0/0	100	100	plasmidFinder	https://bitbucket.org/genomicepidemiology/plasmidfinder_db/src/master/enterobacteriaceae.fsa
20PM0045	3027	Germany	2020	27	9237	9796	IncFIB(pN55391)_1__CP016411	1-560/560	===============	0/0	100	100	plasmidFinder	https://bitbucket.org/genomicepidemiology/plasmidfinder_db/src/master/enterobacteriaceae.fsa

## Sheet: Plasmid_pMLST_Inc
SEQUENCE ID	ISOLATE ID	CONTIG	START	END	GENE	COVERAGE	COVERAGE_MAP	GAPS	%COVERAGE	%IDENTITY	DATABASE	SOURCE
19PM0148	2747	15	26125	26378	pilL_3	1-254/254	===============	0/0	100	100	incI1_plasmids	https://bitbucket.org/genomicepidemiology/pmlst_db/src/master/inci1.fsa
19PM0148	2747	15	45129	45363	sogS_9	1-235/235	===============	0/0	100	100	incI1_plasmids	https://bitbucket.org/genomicepidemiology/pmlst_db/src/master/inci1.fsa
19PM0148	2747	15	64330	64794	trbA_21	1-465/465	===============	0/0	100	100	incI1_plasmids	https://bitbucket.org/genomicepidemiology/pmlst_db/src/master/inci1.fsa
19PM0148	2747	15	77170	77512	ardA_2	1-343/343	===============	0/0	100	100	incI1_plasmids	https://bitbucket.org/genomicepidemiology/pmlst_db/src/master/inci1.fsa
19PM0149	2748	14	27168	27510	ardA_2	1-343/343	===============	0/0	100	100	incI1_plasmids	https://bitbucket.org/genomicepidemiology/pmlst_db/src/master/inci1.fsa
19PM0149	2748	14	39886	40350	trbA_21	1-465/465	===============	0/0	100	100	incI1_plasmids	https://bitbucket.org/genomicepidemiology/pmlst_db/src/master/inci1.fsa
19PM0149	2748	14	59317	59551	sogS_9	1-235/235	===============	0/0	100	100	incI1_plasmids	https://bitbucket.org/genomicepidemiology/pmlst_db/src/master/inci1.fsa
19PM0149	2748	14	78302	78555	pilL_3	1-254/254	===============	0/0	100	100	incI1_plasmids	https://bitbucket.org/genomicepidemiology/pmlst_db/src/master/inci1.fsa
19PM0150	2749	16	26125	26378	pilL_3	1-254/254	===============	0/0	100	100	incI1_plasmids	https://bitbucket.org/genomicepidemiology/pmlst_db/src/master/inci1.fsa
19PM0150	2749	16	45129	45363	sogS_9	1-235/235	===============	0/0	100	100	incI1_plasmids	https://bitbucket.org/genomicepidemiology/pmlst_db/src/master/inci1.fsa
19PM0150	2749	16	64330	64794	trbA_21	1-465/465	===============	0/0	100	100	incI1_plasmids	https://bitbucket.org/genomicepidemiology/pmlst_db/src/master/inci1.fsa
19PM0150	2749	16	77170	77512	ardA_2	1-343/343	===============	0/0	100	100	incI1_plasmids	https://bitbucket.org/genomicepidemiology/pmlst_db/src/master/inci1.fsa
19PM0151	2750	14	26125	26378	pilL_3	1-254/254	===============	0/0	100	100	incI1_plasmids	https://bitbucket.org/genomicepidemiology/pmlst_db/src/master/inci1.fsa
19PM0151	2750	14	45129	45363	sogS_9	1-235/235	===============	0/0	100	100	incI1_plasmids	https://bitbucket.org/genomicepidemiology/pmlst_db/src/master/inci1.fsa
19PM0151	2750	14	64330	64794	trbA_21	1-465/465	===============	0/0	100	100	incI1_plasmids	https://bitbucket.org/genomicepidemiology/pmlst_db/src/master/inci1.fsa
19PM0151	2750	14	77170	77512	ardA_2	1-343/343	===============	0/0	100	100	incI1_plasmids	https://bitbucket.org/genomicepidemiology/pmlst_db/src/master/inci1.fsa
19PM0153	2752	14	27168	27510	ardA_2	1-343/343	===============	0/0	100	100	incI1_plasmids	https://bitbucket.org/genomicepidemiology/pmlst_db/src/master/inci1.fsa
19PM0153	2752	14	39886	40350	trbA_21	1-465/465	===============	0/0	100	100	incI1_plasmids	https://bitbucket.org/genomicepidemiology/pmlst_db/src/master/inci1.fsa
19PM0153	2752	14	59317	59551	sogS_9	1-235/235	===============	0/0	100	100	incI1_plasmids	https://bitbucket.org/genomicepidemiology/pmlst_db/src/master/inci1.fsa
19PM0153	2752	14	78302	78555	pilL_3	1-254/254	===============	0/0	100	100	incI1_plasmids	https://bitbucket.org/genomicepidemiology/pmlst_db/src/master/inci1.fsa
19PM0154	2753	17	27168	27510	ardA_2	1-343/343	===============	0/0	100	100	incI1_plasmids	https://bitbucket.org/genomicepidemiology/pmlst_db/src/master/inci1.fsa
19PM0154	2753	17	39886	40350	trbA_21	1-465/465	===============	0/0	100	100	incI1_plasmids	https://bitbucket.org/genomicepidemiology/pmlst_db/src/master/inci1.fsa
19PM0154	2753	17	59317	59551	sogS_9	1-235/235	===============	0/0	100	100	incI1_plasmids	https://bitbucket.org/genomicepidemiology/pmlst_db/src/master/inci1.fsa
19PM0154	2753	17	78302	78555	pilL_3	1-254/254	===============	0/0	100	100	incI1_plasmids	https://bitbucket.org/genomicepidemiology/pmlst_db/src/master/inci1.fsa
19PM0148	2947	15	10235	10488	pilL_1	1-254/254	===============	0/0	100	100	incI1_plasmids	https://bitbucket.org/genomicepidemiology/pmlst_db/src/master/inci1.fsa
19PM0148	2947	15	16494	16576	repI1_1	1-83/83	===============	0/0	100	100	incI1_plasmids	https://bitbucket.org/genomicepidemiology/pmlst_db/src/master/inci1.fsa
19PM0148	2947	15	64578	64920	ardA_4	1-343/343	===============	0/0	100	100	incI1_plasmids	https://bitbucket.org/genomicepidemiology/pmlst_db/src/master/inci1.fsa
19PM0148	2947	15	77318	77782	trbA_13	1-465/465	===============	0/0	100	100	incI1_plasmids	https://bitbucket.org/genomicepidemiology/pmlst_db/src/master/inci1.fsa
19PM0148	2947	15	96212	96446	sogS_2	1-235/235	===============	0/0	100	100	incI1_plasmids	https://bitbucket.org/genomicepidemiology/pmlst_db/src/master/inci1.fsa
19PM0350	2949	20	10374	10608	sogS_2	1-235/235	===============	0/0	100	100	incI1_plasmids	https://bitbucket.org/genomicepidemiology/pmlst_db/src/master/inci1.fsa
19PM0350	2949	20	29038	29502	trbA_13	1-465/465	===============	0/0	100	100	incI1_plasmids	https://bitbucket.org/genomicepidemiology/pmlst_db/src/master/inci1.fsa
19PM0350	2949	20	41900	42242	ardA_4	1-343/343	===============	0/0	100	100	incI1_plasmids	https://bitbucket.org/genomicepidemiology/pmlst_db/src/master/inci1.fsa
19PM0350	2949	29	14339	14496	FII_91	1-158/158	===============	0/0	100	100	incI1_plasmids	https://bitbucket.org/genomicepidemiology/pmlst_db/src/master/inci1.fsa
19PM0350	2949	29	14454	14618	FIC_3	36-200/200	..======/======	2/2	82	92.77	incI1_plasmids	https://bitbucket.org/genomicepidemiology/pmlst_db/src/master/inci1.fsa
19PM0350	2949	30	10235	10488	pilL_1	1-254/254	===============	0/0	100	100	incI1_plasmids	https://bitbucket.org/genomicepidemiology/pmlst_db/src/master/inci1.fsa
19PM0350	2949	30	16494	16576	repI1_1	1-83/83	===============	0/0	100	100	incI1_plasmids	https://bitbucket.org/genomicepidemiology/pmlst_db/src/master/inci1.fsa
19PM0355	2954	16	26125	26378	pilL_3	1-254/254	===============	0/0	100	100	incI1_plasmids	https://bitbucket.org/genomicepidemiology/pmlst_db/src/master/inci1.fsa
19PM0355	2954	16	45129	45363	sogS_9	1-235/235	===============	0/0	100	100	incI1_plasmids	https://bitbucket.org/genomicepidemiology/pmlst_db/src/master/inci1.fsa
19PM0355	2954	16	64330	64794	trbA_21	1-465/465	===============	0/0	100	100	incI1_plasmids	https://bitbucket.org/genomicepidemiology/pmlst_db/src/master/inci1.fsa
19PM0355	2954	16	77170	77512	ardA_2	1-343/343	===============	0/0	100	100	incI1_plasmids	https://bitbucket.org/genomicepidemiology/pmlst_db/src/master/inci1.fsa
19PM0358	2957	12	26125	26378	pilL_3	1-254/254	===============	0/0	100	100	incI1_plasmids	https://bitbucket.org/genomicepidemiology/pmlst_db/src/master/inci1.fsa
19PM0358	2957	12	45129	45363	sogS_9	1-235/235	===============	0/0	100	100	incI1_plasmids	https://bitbucket.org/genomicepidemiology/pmlst_db/src/master/inci1.fsa
19PM0358	2957	12	64330	64794	trbA_21	1-465/465	===============	0/0	100	100	incI1_plasmids	https://bitbucket.org/genomicepidemiology/pmlst_db/src/master/inci1.fsa
19PM0358	2957	12	77170	77512	ardA_2	1-343/343	===============	0/0	100	100	incI1_plasmids	https://bitbucket.org/genomicepidemiology/pmlst_db/src/master/inci1.fsa
19PM0360	2959	16	27168	27510	ardA_2	1-343/343	===============	0/0	100	100	incI1_plasmids	https://bitbucket.org/genomicepidemiology/pmlst_db/src/master/inci1.fsa
19PM0360	2959	16	39886	40350	trbA_21	1-465/465	===============	0/0	100	100	incI1_plasmids	https://bitbucket.org/genomicepidemiology/pmlst_db/src/master/inci1.fsa
19PM0360	2959	16	59317	59551	sogS_9	1-235/235	===============	0/0	100	100	incI1_plasmids	https://bitbucket.org/genomicepidemiology/pmlst_db/src/master/inci1.fsa
19PM0360	2959	16	78302	78555	pilL_3	1-254/254	===============	0/0	100	100	incI1_plasmids	https://bitbucket.org/genomicepidemiology/pmlst_db/src/master/inci1.fsa
20PM0045	3027	11	27168	27510	ardA_2	1-343/343	===============	0/0	100	100	incI1_plasmids	https://bitbucket.org/genomicepidemiology/pmlst_db/src/master/inci1.fsa
20PM0045	3027	11	39886	40350	trbA_21	1-465/465	===============	0/0	100	100	incI1_plasmids	https://bitbucket.org/genomicepidemiology/pmlst_db/src/master/inci1.fsa
20PM0045	3027	11	59317	59551	sogS_9	1-235/235	===============	0/0	100	100	incI1_plasmids	https://bitbucket.org/genomicepidemiology/pmlst_db/src/master/inci1.fsa
20PM0045	3027	11	78302	78555	pilL_3	1-254/254	===============	0/0	100	100	incI1_plasmids	https://bitbucket.org/genomicepidemiology/pmlst_db/src/master/inci1.fsa
20PM0261	3243	17	26125	26378	pilL_3	1-254/254	===============	0/0	100	100	incI1_plasmids	https://bitbucket.org/genomicepidemiology/pmlst_db/src/master/inci1.fsa
20PM0261	3243	17	45129	45363	sogS_9	1-235/235	===============	0/0	100	100	incI1_plasmids	https://bitbucket.org/genomicepidemiology/pmlst_db/src/master/inci1.fsa
20PM0261	3243	17	64330	64794	trbA_21	1-465/465	===============	0/0	100	100	incI1_plasmids	https://bitbucket.org/genomicepidemiology/pmlst_db/src/master/inci1.fsa
20PM0261	3243	17	77170	77512	ardA_2	1-343/343	===============	0/0	100	100	incI1_plasmids	https://bitbucket.org/genomicepidemiology/pmlst_db/src/master/inci1.fsa
20PM0267	3249	18	26125	26378	pilL_3	1-254/254	===============	0/0	100	100	incI1_plasmids	https://bitbucket.org/genomicepidemiology/pmlst_db/src/master/inci1.fsa
20PM0267	3249	18	45129	45363	sogS_9	1-235/235	===============	0/0	100	100	incI1_plasmids	https://bitbucket.org/genomicepidemiology/pmlst_db/src/master/inci1.fsa
20PM0267	3249	18	64330	64794	trbA_21	1-465/465	===============	0/0	100	100	incI1_plasmids	https://bitbucket.org/genomicepidemiology/pmlst_db/src/master/inci1.fsa
20PM0267	3249	18	77170	77512	ardA_2	1-343/343	===============	0/0	100	100	incI1_plasmids	https://bitbucket.org/genomicepidemiology/pmlst_db/src/master/inci1.fsa
20PM0270	3252	23	26125	26378	pilL_3	1-254/254	===============	0/0	100	100	incI1_plasmids	https://bitbucket.org/genomicepidemiology/pmlst_db/src/master/inci1.fsa
20PM0270	3252	23	45129	45363	sogS_9	1-235/235	===============	0/0	100	100	incI1_plasmids	https://bitbucket.org/genomicepidemiology/pmlst_db/src/master/inci1.fsa
20PM0270	3252	23	64330	64794	trbA_21	1-465/465	===============	0/0	100	100	incI1_plasmids	https://bitbucket.org/genomicepidemiology/pmlst_db/src/master/inci1.fsa
20PM0270	3252	23	77170	77512	ardA_2	1-343/343	===============	0/0	100	100	incI1_plasmids	https://bitbucket.org/genomicepidemiology/pmlst_db/src/master/inci1.fsa
20PM0271	3253	24	1689	2031	ardA_2	1-343/343	===============	0/0	100	100	incI1_plasmids	https://bitbucket.org/genomicepidemiology/pmlst_db/src/master/inci1.fsa
20PM0271	3253	24	14407	14871	trbA_21	1-465/465	===============	0/0	100	100	incI1_plasmids	https://bitbucket.org/genomicepidemiology/pmlst_db/src/master/inci1.fsa
20PM0271	3253	24	33838	34072	sogS_9	1-235/235	===============	0/0	100	100	incI1_plasmids	https://bitbucket.org/genomicepidemiology/pmlst_db/src/master/inci1.fsa
20PM0271	3253	24	52823	53076	pilL_3	1-254/254	===============	0/0	100	100	incI1_plasmids	https://bitbucket.org/genomicepidemiology/pmlst_db/src/master/inci1.fsa
20PM0273	3255	17	30811	30974	FIC_3	36-197/200	..======/======	4/4	80.50	84.24	incI1_plasmids	https://bitbucket.org/genomicepidemiology/pmlst_db/src/master/inci1.fsa
20PM0273	3255	17	30902	31111	FIIS_5	1-205/208	========/======	2/7	98.08	95.73	incI1_plasmids	https://bitbucket.org/genomicepidemiology/pmlst_db/src/master/inci1.fsa
20PM0275	3257	15	25869	26122	pilL_3	1-254/254	===============	0/0	100	100	incI1_plasmids	https://bitbucket.org/genomicepidemiology/pmlst_db/src/master/inci1.fsa
20PM0275	3257	15	44873	45107	sogS_9	1-235/235	===============	0/0	100	100	incI1_plasmids	https://bitbucket.org/genomicepidemiology/pmlst_db/src/master/inci1.fsa
20PM0275	3257	15	64074	64538	trbA_21	1-465/465	===============	0/0	100	100	incI1_plasmids	https://bitbucket.org/genomicepidemiology/pmlst_db/src/master/inci1.fsa
20PM0275	3257	15	76914	77256	ardA_2	1-343/343	===============	0/0	100	100	incI1_plasmids	https://bitbucket.org/genomicepidemiology/pmlst_db/src/master/inci1.fsa
GCA010919335	SI119944	CP047882	184986	185239	pilL_3	1-254/254	===============	0/0	100	100	incI1_plasmids	https://bitbucket.org/genomicepidemiology/pmlst_db/src/master/inci1.fsa
GCA010919335	SI119944	CP047882	203990	204224	sogS_9	1-235/235	===============	0/0	100	100	incI1_plasmids	https://bitbucket.org/genomicepidemiology/pmlst_db/src/master/inci1.fsa
GCA010919335	SI119944	CP047882	223191	223655	trbA_21	1-465/465	===============	0/0	100	100	incI1_plasmids	https://bitbucket.org/genomicepidemiology/pmlst_db/src/master/inci1.fsa
GCA010919335	SI119944	CP047882	236031	236373	ardA_2	1-343/343	===============	0/0	100	100	incI1_plasmids	https://bitbucket.org/genomicepidemiology/pmlst_db/src/master/inci1.fsa
ERS846143	ERR1014109	18	27144	27486	ardA_2	1-343/343	===============	0/0	100	100	incI1_plasmids	https://bitbucket.org/genomicepidemiology/pmlst_db/src/master/inci1.fsa
ERS846143	ERR1014109	18	39862	40326	trbA_21	1-465/465	===============	0/0	100	100	incI1_plasmids	https://bitbucket.org/genomicepidemiology/pmlst_db/src/master/inci1.fsa
ERS846143	ERR1014109	18	59293	59527	sogS_9	1-235/235	===============	0/0	100	100	incI1_plasmids	https://bitbucket.org/genomicepidemiology/pmlst_db/src/master/inci1.fsa
ERS846145	ERR1014111	18	9862	10096	sogS_2	1-235/235	===============	0/0	100	100	incI1_plasmids	https://bitbucket.org/genomicepidemiology/pmlst_db/src/master/inci1.fsa
ERS846145	ERR1014111	18	28256	28990	trbA_13	1-465/465	===============	0/0	100	100	incI1_plasmids	https://bitbucket.org/genomicepidemiology/pmlst_db/src/master/inci1.fsa
ERS846145	ERR1014111	18	43974	44316	ardA_4	1-343/343	===============	0/0	100	100	incI1_plasmids	https://bitbucket.org/genomicepidemiology/pmlst_db/src/master/inci1.fsa
ERS846145	ERR1014111	18	89135	89217	repI1_1	1-83/83	===============	0/0	100	100	incI1_plasmids	https://bitbucket.org/genomicepidemiology/pmlst_db/src/master/inci1.fsa
ERS846145	ERR1014111	18	96559	96812	pilL_1	1-254/254	===============	0/0	100	100	incI1_plasmids	https://bitbucket.org/genomicepidemiology/pmlst_db/src/master/inci1.fsa
ERS846147	ERR1014113	15	27166	27508	ardA_2	1-343/343	===============	0/0	100	100	incI1_plasmids	https://bitbucket.org/genomicepidemiology/pmlst_db/src/master/inci1.fsa
ERS846147	ERR1014113	15	39884	40348	trbA_21	1-465/465	===============	0/0	100	100	incI1_plasmids	https://bitbucket.org/genomicepidemiology/pmlst_db/src/master/inci1.fsa
ERS846147	ERR1014113	15	59315	59549	sogS_9	1-235/235	===============	0/0	100	100	incI1_plasmids	https://bitbucket.org/genomicepidemiology/pmlst_db/src/master/inci1.fsa
ERS846147	ERR1014113	15	78300	78553	pilL_3	1-254/254	===============	0/0	100	100	incI1_plasmids	https://bitbucket.org/genomicepidemiology/pmlst_db/src/master/inci1.fsa
ERS846148	ERR1014114	13	23662	23915	pilL_3	1-254/254	===============	0/0	100	100	incI1_plasmids	https://bitbucket.org/genomicepidemiology/pmlst_db/src/master/inci1.fsa
ERS846148	ERR1014114	13	42666	42900	sogS_9	1-235/235	===============	0/0	100	100	incI1_plasmids	https://bitbucket.org/genomicepidemiology/pmlst_db/src/master/inci1.fsa
ERS846148	ERR1014114	13	61867	62331	trbA_21	1-465/465	===============	0/0	100	100	incI1_plasmids	https://bitbucket.org/genomicepidemiology/pmlst_db/src/master/inci1.fsa
ERS846148	ERR1014114	13	74707	75049	ardA_2	1-343/343	===============	0/0	100	100	incI1_plasmids	https://bitbucket.org/genomicepidemiology/pmlst_db/src/master/inci1.fsa
ERS846150	ERR1014116	13	27166	27508	ardA_2	1-343/343	===============	0/0	100	100	incI1_plasmids	https://bitbucket.org/genomicepidemiology/pmlst_db/src/master/inci1.fsa
ERS846150	ERR1014116	13	39884	40348	trbA_21	1-465/465	===============	0/0	100	100	incI1_plasmids	https://bitbucket.org/genomicepidemiology/pmlst_db/src/master/inci1.fsa
ERS846150	ERR1014116	13	59315	59549	sogS_9	1-235/235	===============	0/0	100	100	incI1_plasmids	https://bitbucket.org/genomicepidemiology/pmlst_db/src/master/inci1.fsa
ERS846150	ERR1014116	13	78300	78553	pilL_3	1-254/254	===============	0/0	100	100	incI1_plasmids	https://bitbucket.org/genomicepidemiology/pmlst_db/src/master/inci1.fsa
ERS846151	ERR1014117	13	23654	23907	pilL_3	1-254/254	===============	0/0	100	100	incI1_plasmids	https://bitbucket.org/genomicepidemiology/pmlst_db/src/master/inci1.fsa
ERS846151	ERR1014117	13	42658	42892	sogS_9	1-235/235	===============	0/0	100	100	incI1_plasmids	https://bitbucket.org/genomicepidemiology/pmlst_db/src/master/inci1.fsa
ERS846151	ERR1014117	13	61859	62323	trbA_21	1-465/465	===============	0/0	100	100	incI1_plasmids	https://bitbucket.org/genomicepidemiology/pmlst_db/src/master/inci1.fsa
ERS846151	ERR1014117	13	74699	75041	ardA_2	1-343/343	===============	0/0	100	100	incI1_plasmids	https://bitbucket.org/genomicepidemiology/pmlst_db/src/master/inci1.fsa
ERS846152	ERR1014118	13	26125	26378	pilL_3	1-254/254	===============	0/0	100	100	incI1_plasmids	https://bitbucket.org/genomicepidemiology/pmlst_db/src/master/inci1.fsa
ERS846152	ERR1014118	13	45129	45363	sogS_9	1-235/235	===============	0/0	100	100	incI1_plasmids	https://bitbucket.org/genomicepidemiology/pmlst_db/src/master/inci1.fsa
ERS846152	ERR1014118	13	64330	64794	trbA_21	1-465/465	===============	0/0	100	100	incI1_plasmids	https://bitbucket.org/genomicepidemiology/pmlst_db/src/master/inci1.fsa
ERS846152	ERR1014118	13	77170	77512	ardA_2	1-343/343	===============	0/0	100	100	incI1_plasmids	https://bitbucket.org/genomicepidemiology/pmlst_db/src/master/inci1.fsa
MIJS00000000	SI3337/12	1	27340	27682	ardA_2	1-343/343	===============	0/0	100	100	incI1_plasmids	https://bitbucket.org/genomicepidemiology/pmlst_db/src/master/inci1.fsa
MIJS00000000	SI3337/12	1	40058	40522	trbA_21	1-465/465	===============	0/0	100	100	incI1_plasmids	https://bitbucket.org/genomicepidemiology/pmlst_db/src/master/inci1.fsa
MIJS00000000	SI3337/12	1	59489	59723	sogS_9	1-235/235	===============	0/0	100	100	incI1_plasmids	https://bitbucket.org/genomicepidemiology/pmlst_db/src/master/inci1.fsa
MIJS00000000	SI3337/12	1	78474	78727	pilL_3	1-254/254	===============	0/0	100	100	incI1_plasmids	https://bitbucket.org/genomicepidemiology/pmlst_db/src/master/inci1.fsa
MIJR00000000	SI786/13	1	27340	27682	ardA_2	1-343/343	===============	0/0	100	100	incI1_plasmids	https://bitbucket.org/genomicepidemiology/pmlst_db/src/master/inci1.fsa
MIJR00000000	SI786/13	1	40058	40522	trbA_21	1-465/465	===============	0/0	100	100	incI1_plasmids	https://bitbucket.org/genomicepidemiology/pmlst_db/src/master/inci1.fsa
MIJR00000000	SI786/13	1	59489	59723	sogS_9	1-235/235	===============	0/0	100	100	incI1_plasmids	https://bitbucket.org/genomicepidemiology/pmlst_db/src/master/inci1.fsa
MIJR00000000	SI786/13	1	78474	78727	pilL_3	1-254/254	===============	0/0	100	100	incI1_plasmids	https://bitbucket.org/genomicepidemiology/pmlst_db/src/master/inci1.fsa
MRUX00000000	SI1070/16	1	4816	5069	pilL_3	1-254/254	===============	0/0	100	100	incI1_plasmids	https://bitbucket.org/genomicepidemiology/pmlst_db/src/master/inci1.fsa
MRUX00000000	SI1070/16	1	23820	24054	sogS_9	1-235/235	===============	0/0	100	100	incI1_plasmids	https://bitbucket.org/genomicepidemiology/pmlst_db/src/master/inci1.fsa
MRUX00000000	SI1070/16	1	43980	44444	trbA_5	1-465/465	===============	0/0	100	100	incI1_plasmids	https://bitbucket.org/genomicepidemiology/pmlst_db/src/master/inci1.fsa
MRUX00000000	SI1070/16	1	56831	57173	ardA_4	1-343/343	===============	0/0	100	100	incI1_plasmids	https://bitbucket.org/genomicepidemiology/pmlst_db/src/master/inci1.fsa
MRUW00000000	SI240/16	1	27340	27682	ardA_2	1-343/343	===============	0/0	100	100	incI1_plasmids	https://bitbucket.org/genomicepidemiology/pmlst_db/src/master/inci1.fsa
MRUW00000000	SI240/16	1	40058	40522	trbA_21	1-465/465	===============	0/0	100	100	incI1_plasmids	https://bitbucket.org/genomicepidemiology/pmlst_db/src/master/inci1.fsa
MRUW00000000	SI240/16	1	59489	59723	sogS_9	1-235/235	===============	0/0	100	100	incI1_plasmids	https://bitbucket.org/genomicepidemiology/pmlst_db/src/master/inci1.fsa
MRUW00000000	SI240/16	1	78474	78727	pilL_3	1-254/254	===============	0/0	100	100	incI1_plasmids	https://bitbucket.org/genomicepidemiology/pmlst_db/src/master/inci1.fsa
GCA010919335	SI119944	CP047881	184986	185239	pilL_3	1-254/254	===============	0/0	100	100	incI1_plasmids	https://bitbucket.org/genomicepidemiology/pmlst_db/src/master/inci1.fsa
GCA010919335	SI119944	CP047881	203990	204224	sogS_9	1-235/235	===============	0/0	100	100	incI1_plasmids	https://bitbucket.org/genomicepidemiology/pmlst_db/src/master/inci1.fsa
GCA010919335	SI119944	CP047881	223191	223655	trbA_21	1-465/465	===============	0/0	100	100	incI1_plasmids	https://bitbucket.org/genomicepidemiology/pmlst_db/src/master/inci1.fsa
GCA010919335	SI119944	CP047881	236031	236373	ardA_2	1-343/343	===============	0/0	100	100	incI1_plasmids	https://bitbucket.org/genomicepidemiology/pmlst_db/src/master/inci1.fsa
JRXC00000000	SI54/04	1	9661	10003	ardA_2	1-343/343	===============	0/0	100	100	incI1_plasmids	https://bitbucket.org/genomicepidemiology/pmlst_db/src/master/inci1.fsa
JRXC00000000	SI54/04	1	22379	22843	trbA_21	1-465/465	===============	0/0	100	100	incI1_plasmids	https://bitbucket.org/genomicepidemiology/pmlst_db/src/master/inci1.fsa
JRXC00000000	SI54/04	1	41810	42044	sogS_9	1-235/235	===============	0/0	100	100	incI1_plasmids	https://bitbucket.org/genomicepidemiology/pmlst_db/src/master/inci1.fsa
JRXC00000000	SI54/04	1	60795	61048	pilL_3	1-254/254	===============	0/0	100	100	incI1_plasmids	https://bitbucket.org/genomicepidemiology/pmlst_db/src/master/inci1.fsa

## Sheet: Plasmid_replicase
SEQUENCE ID	ISOLATE ID	CONTIG	START	END	GENE	COVERAGE	COVERAGE_MAP	GAPS	%COVERAGE	%IDENTITY	DATABASE	SOURCE
19PM0148	2747	15	14311	15122	incP_Tn1723	1-811/811	========/======	2020-01-01	100	99.63	incP_plasmids	This study*
19PM0148	2747	26	14467	15477	repB_GVI52_22855	1-1011/1011	===============	0/0	100	100	repB_pESI119944	This study*
19PM0149	2748	14	89558	90369	incP_Tn1723	1-811/811	========/======	2020-01-01	100	99.63	incP_plasmids	This study*
19PM0149	2748	27	9085	10095	repB_GVI52_22855	1-1011/1011	===============	0/0	100	100	repB_pESI119944	This study*
19PM0150	2749	16	14311	15122	incP_Tn1723	1-811/811	========/======	2020-01-01	100	99.63	incP_plasmids	This study*
19PM0150	2749	25	9085	10095	repB_GVI52_22855	1-1011/1011	===============	0/0	100	100	repB_pESI119944	This study*
19PM0151	2750	14	14311	15122	incP_Tn1723	1-811/811	========/======	2020-01-01	100	99.63	incP_plasmids	This study*
19PM0151	2750	27	9085	10095	repB_GVI52_22855	1-1011/1011	===============	0/0	100	100	repB_pESI119944	This study*
19PM0153	2752	14	89558	90369	incP_Tn1723	1-811/811	========/======	2020-01-01	100	99.63	incP_plasmids	This study*
19PM0153	2752	25	14467	15477	repB_GVI52_22855	1-1011/1011	===============	0/0	100	100	repB_pESI119944	This study*
19PM0154	2753	17	89558	90369	incP_Tn1723	1-811/811	========/======	2020-01-01	100	99.63	incP_plasmids	This study*
19PM0154	2753	27	14467	15477	repB_GVI52_22855	1-1011/1011	===============	0/0	100	100	repB_pESI119944	This study*
19PM0355	2954	16	14311	15122	incP_Tn1723	1-811/811	========/======	2020-01-01	100	99.63	incP_plasmids	This study*
19PM0355	2954	31	9085	10095	repB_GVI52_22855	1-1011/1011	===============	0/0	100	100	repB_pESI119944	This study*
19PM0358	2957	12	14311	15122	incP_Tn1723	1-811/811	========/======	2020-01-01	100	99.63	incP_plasmids	This study*
19PM0358	2957	27	9085	10095	repB_GVI52_22855	1-1011/1011	===============	0/0	100	100	repB_pESI119944	This study*
19PM0360	2959	16	89558	90369	incP_Tn1723	1-811/811	========/======	2020-01-01	100	99.63	incP_plasmids	This study*
19PM0360	2959	29	14467	15477	repB_GVI52_22855	1-1011/1011	===============	0/0	100	100	repB_pESI119944	This study*
20PM0045	3027	11	89558	90369	incP_Tn1723	1-811/811	========/======	2020-01-01	100	99.63	incP_plasmids	This study*
20PM0045	3027	27	9085	10095	repB_GVI52_22855	1-1011/1011	===============	0/0	100	100	repB_pESI119944	This study*
20PM0261	3243	17	14311	15122	incP_Tn1723	1-811/811	========/======	2020-01-01	100	99.63	incP_plasmids	This study*
20PM0261	3243	30	14467	15477	repB_GVI52_22855	1-1011/1011	===============	0/0	100	100	repB_pESI119944	This study*
20PM0267	3249	18	14311	15122	incP_Tn1723	1-811/811	========/======	2020-01-01	100	99.63	incP_plasmids	This study*
20PM0267	3249	27	14467	15477	repB_GVI52_22855	1-1011/1011	===============	0/0	100	100	repB_pESI119944	This study*
20PM0270	3252	23	14311	15122	incP_Tn1723	1-811/811	========/======	2020-01-01	100	99.63	incP_plasmids	This study*
20PM0270	3252	50	9085	10095	repB_GVI52_22855	1-1011/1011	===============	0/0	100	100	repB_pESI119944	This study*
20PM0271	3253	24	64079	64890	incP_Tn1723	1-811/811	========/======	2020-01-01	100	99.63	incP_plasmids	This study*
20PM0271	3253	54	2004	3014	repB_GVI52_22855	1-1011/1011	===============	0/0	100	100	repB_pESI119944	This study*
20PM0275	3257	15	14055	14866	incP_Tn1723	1-811/811	========/======	2020-01-01	100	99.63	incP_plasmids	This study*
20PM0275	3257	33	14467	15477	repB_GVI52_22855	1-1011/1011	===============	0/0	100	100	repB_pESI119944	This study*
ERS846143	ERR1014109	27	9061	10071	repB_GVI52_22855	1-1011/1011	===============	0/0	100	100	repB_pESI119944	This study*
ERS846147	ERR1014113	15	89556	90367	incP_Tn1723	1-811/811	========/======	2020-01-01	100	99.63	incP_plasmids	This study*
ERS846147	ERR1014113	27	14488	15498	repB_GVI52_22855	1-1011/1011	===============	0/0	100	100	repB_pESI119944	This study*
ERS846148	ERR1014114	13	11848	12659	incP_Tn1723	1-811/811	========/======	2020-01-01	100	99.63	incP_plasmids	This study*
ERS846148	ERR1014114	25	14488	15498	repB_GVI52_22855	1-1011/1011	===============	0/0	100	100	repB_pESI119944	This study*
ERS846150	ERR1014116	13	89556	90367	incP_Tn1723	1-811/811	========/======	2020-01-01	100	99.63	incP_plasmids	This study*
ERS846150	ERR1014116	25	9083	10093	repB_GVI52_22855	1-1011/1011	===============	0/0	100	100	repB_pESI119944	This study*
ERS846151	ERR1014117	13	11840	12651	incP_Tn1723	1-811/811	========/======	2020-01-01	100	99.63	incP_plasmids	This study*
ERS846151	ERR1014117	26	9075	10085	repB_GVI52_22855	1-1011/1011	===============	0/0	100	100	repB_pESI119944	This study*
ERS846152	ERR1014118	13	14311	15122	incP_Tn1723	1-811/811	========/======	2020-01-01	100	99.63	incP_plasmids	This study*
ERS846152	ERR1014118	25	14467	15477	repB_GVI52_22855	1-1011/1011	===============	0/0	100	100	repB_pESI119944	This study*
MIJS01000000	SI3337/12	1	89729	90540	incP_Tn1723	1-811/811	========/======	2020-01-01	100	99.63	incP_plasmids	This study*
MIJS01000000	SI3337/12	1	14639	15649	repB_GVI52_22855	1-1011/1011	===============	0/0	100	100	repB_pESI119944	This study*
MIJT01000000	SI757/13	1	89730	90541	incP_Tn1723	1-811/811	========/======	2020-01-01	100	99.63	incP_plasmids	This study*
MIJT01000000	SI757/13	1	14639	15649	repB_GVI52_22855	1-1011/1011	===============	0/0	100	100	repB_pESI119944	This study*
MIJR01000000	SI786/13	1	14639	15649	repB_GVI52_22855	1-1011/1011	===============	0/0	100	100	repB_pESI119944	This study*
MRUX01000000	SI1070/16	1	14639	15649	repB_GVI52_22855	1-1011/1011	===============	0/0	100	100	repB_pESI119944	This study*
MRUW01000000	SI1070/16	1	89730	90541	incP_Tn1723	1-811/811	========/======	2020-01-01	100	99.63	incP_plasmids	This study*
MRUW01000000	SI1070/16	1	14639	15649	repB_GVI52_22855	1-1011/1011	===============	0/0	100	100	repB_pESI119944	This study*
GCA010919335	SI119944	CP047882	173172	173983	incP_Tn1723	1-811/811	========/======	2020-01-01	100	99.63	incP_plasmids	This study*
GCA010919335	SI119944	CP047882	1	1011	repB_GVI52_22855	1-1011/1011	===============	0/0	100	100	repB_pESI119944	This study*
JRXC01000000	SI54/04	1	72051	72862	incP_Tn1723	1-811/811	========/======	2020-01-01	100	99.63	incP_plasmids	This study*
JRXC01000000	SI54/04	1	25527	26537	repB_GVI52_22855	1-1011/1011	===============	0/0	100	100	repB_pESI119944	This study*
